# Supplementary material for: Interaction Between Enterococcus faecalis and Fusobacterium nucleatum Regulated Macrophage Transcriptional Profiling and Reprogrammed Cellular Immune and Metabolic Response
Source: Microorganisms. 2025 Jun 11;13(6):1351. doi: 10.3390/microorganisms13061351 (PMC12195608; doi:10.3390/microorganisms13061351)
Supplement: Supplementary file 1 [file microorganisms-13-01351-s001.zip]

Archive with 7 entries (7 files):
- Figure S1 Heatmap of the DEGs in different groups. Squares in red and blue represent upregulated and downregulated genes, respectively..tif
- Figure S2 PPI network analysis of DEGs of Coaggregated E. faecalis and F. nucleatum VS E. faecalis.tif
- Figure S3 PPI network analysis of DEGs of Coaggregated E. faecalis and F. nucleatum VS F. nucleatum.tif
- Figure S4 qRT-PCR Validation of Expression of cidA in F. nucleatum before and after coaggregation..tif
- Table S1  Sequences of qRT-PCR Primers.pdf
- Table S2 DEGs in Mφ infected with coaggregated E. faecalis and F. nucleatum vs E. faecalis..xls
- Table S3 DEGs in Mφ infected with coaggregated E. faecalis and F. nucleatum vs F. nucleatum..xls
