# Supplementary material for: Interaction Between Enterococcus faecalis and Fusobacterium nucleatum Regulated Macrophage Transcriptional Profiling and Reprogrammed Cellular Immune and Metabolic Response
Source: Microorganisms. 2025 Jun 11;13(6):1351. doi: 10.3390/microorganisms13061351 (PMC12195608; doi:10.3390/microorganisms13061351)
Supplement: Supplementary file 1 [file microorganisms-13-01351-s001.zip › Table S2 DEGs in Mφ infected with coaggregated E. faecalis and F. nucleatum vs E. faecalis..xls]

Gene ID	Gene Symbol	log2 (Coaggreg / Ef)	Qvalue (Coaggreg / Ef)	Ef Average FPKM	Coaggreg Average FPKM	KEGG Pathway Desc	GO_C Desc	GO_F Desc	GO_P Desc
100	'ADA'	1.993208219	0	57.71	186.7333333	00230///Purine metabolism+++05340///Primary immunodeficiency	GO:0005615///extracellular space+++GO:0005737///cytoplasm+++GO:0005764///lysosome+++GO:0005829///cytosol+++GO:0005886///plasma membrane+++GO:0009897///external side of plasma membrane+++GO:0009986///cell surface+++GO:0016020///membrane+++GO:0030054///cell junction+++GO:0032839///dendrite cytoplasm+++GO:0043025///neuronal cell body+++GO:0060205///cytoplasmic vesicle lumen	GO:0001883///purine nucleoside binding+++GO:0004000///adenosine deaminase activity+++GO:0005515///protein binding+++GO:0008270///zinc ion binding+++GO:0019239///deaminase activity+++GO:0046936///deoxyadenosine deaminase activity	GO:0000255///allantoin metabolic process+++GO:0001666///response to hypoxia+++GO:0001701///in utero embryonic development+++GO:0001821///histamine secretion+++GO:0001829///trophectodermal cell differentiation+++GO:0001889///liver development+++GO:0001890///placenta development+++GO:0002314///germinal center B cell differentiation+++GO:0002636///positive regulation of germinal center formation+++G…
10010	'TANK'	1.699915246	0	74.12	206.85	04140///Autophagy - animal+++04621///NOD-like receptor signaling pathway+++04622///RIG-I-like receptor signaling pathway+++05014///Amyotrophic lateral sclerosis+++05022///Pathways of neurodegeneration - multiple diseases+++05417///Lipid and atherosclerosis	GO:0005829///cytosol+++GO:0032991///protein-containing complex	GO:0004843///thiol-dependent ubiquitin-specific protease activity+++GO:0005515///protein binding+++GO:0031625///ubiquitin protein ligase binding+++GO:0035800///deubiquitinase activator activity+++GO:0046872///metal ion binding	GO:0006508///proteolysis+++GO:0006974///cellular response to DNA damage stimulus+++GO:0007165///signal transduction+++GO:0007249///I-kappaB kinase/NF-kappaB signaling+++GO:0016032///viral process+++GO:0035666///TRIF-dependent toll-like receptor signaling pathway+++GO:0043124///negative regulation of I-kappaB kinase/NF-kappaB signaling+++GO:0071347///cellular response to interleukin-1+++GO:0071356…
100113407	'TMEM170B'	-2.074813431	1.60E-269	20.50666667	3.973333333		GO:0005886///plasma membrane+++GO:0016020///membrane+++GO:0016021///integral component of membrane	GO:0005515///protein binding	GO:0016055///Wnt signaling pathway+++GO:0090090///negative regulation of canonical Wnt signaling pathway
100129969	'SPATA31F3'	1.10488618	6.58E-23	18.03333333	31.36		GO:0016021///integral component of membrane
10044	'SH2D3C'	-1.189893096	7.10E-14	5.25	1.93		GO:0005737///cytoplasm+++GO:0005886///plasma membrane+++GO:0016020///membrane+++GO:0030424///axon+++GO:0032587///ruffle membrane+++GO:0042995///cell projection	GO:0001784///phosphotyrosine residue binding+++GO:0005085///guanyl-nucleotide exchange factor activity+++GO:0005515///protein binding	GO:0007254///JNK cascade+++GO:0007264///small GTPase mediated signal transduction+++GO:0033138///positive regulation of peptidyl-serine phosphorylation+++GO:0050790///regulation of catalytic activity
100526694	'MSANTD3-TMEFF1'	1.275026605	1.25E-21	3.54	6.963333333		GO:0005604///basement membrane+++GO:0005886///plasma membrane+++GO:0016021///integral component of membrane	GO:0005102///signaling receptor binding	GO:0008045///motor neuron axon guidance+++GO:0009887///animal organ morphogenesis+++GO:0009888///tissue development+++GO:0016358///dendrite development
100526737	'RBM14-RBM4'	-1.429926991	1.29E-04	5.08	1.16		GO:0005634///nucleus+++GO:0005654///nucleoplasm+++GO:0005667///transcription factor complex+++GO:0005730///nucleolus+++GO:0005737///cytoplasm+++GO:0016607///nuclear speck+++GO:1990904///ribonucleoprotein complex	GO:0003676///nucleic acid binding+++GO:0003723///RNA binding+++GO:0003729///mRNA binding+++GO:0030374///nuclear receptor transcription coactivator activity	GO:0000398///mRNA splicing, via spliceosome+++GO:0002218///activation of innate immune response+++GO:0009725///response to hormone+++GO:0016575///histone deacetylation+++GO:0045087///innate immune response+++GO:0045944///positive regulation of transcription by RNA polymerase II+++GO:0046600///negative regulation of centriole replication+++GO:0060395///SMAD protein signal transduction+++GO:0098534…
100527949	'GIMAP1-GIMAP5'	-1.053660534	3.70E-05	2.91	1.143333333		GO:0005783///endoplasmic reticulum+++GO:0016021///integral component of membrane	GO:0005525///GTP binding
10057	'ABCC5'	-1.05342907	2.69E-21	7.52	2.926666667	01523///Antifolate resistance+++02010///ABC transporters	GO:0005796///Golgi lumen+++GO:0005886///plasma membrane+++GO:0005887///integral component of plasma membrane+++GO:0010008///endosome membrane+++GO:0016020///membrane+++GO:0016021///integral component of membrane+++GO:0016323///basolateral plasma membrane+++GO:0016324///apical plasma membrane	GO:0005524///ATP binding+++GO:0008514///organic anion transmembrane transporter activity+++GO:0008559///xenobiotic transmembrane transporting ATPase activity+++GO:0015216///purine nucleotide transmembrane transporter activity+++GO:0015232///heme transporter activity+++GO:0015562///efflux transmembrane transporter activity+++GO:0034634///glutathione transmembrane transporter activity+++GO:0042626/…	GO:0015698///inorganic anion transport+++GO:0015711///organic anion transport+++GO:0015865///purine nucleotide transport+++GO:0030213///hyaluronan biosynthetic process+++GO:0034775///glutathione transmembrane transport+++GO:0035351///heme transmembrane transport+++GO:0042908///xenobiotic transport+++GO:0055085///transmembrane transport+++GO:0070730///cAMP transport+++GO:0070731///cGMP transport++…
10062	'NR1H3'	2.714355811	0	30.11666667	160.5266667	03320///PPAR signaling pathway+++04931///Insulin resistance+++04932///Non-alcoholic fatty liver disease+++05160///Hepatitis C	GO:0000785///chromatin+++GO:0005634///nucleus+++GO:0005654///nucleoplasm+++GO:0005737///cytoplasm+++GO:0005829///cytosol+++GO:0043235///receptor complex+++GO:0090575///RNA polymerase II transcription factor complex	GO:0000976///transcription regulatory region sequence-specific DNA binding+++GO:0000978///RNA polymerase II proximal promoter sequence-specific DNA binding+++GO:0000981///DNA-binding transcription factor activity, RNA polymerase II-specific+++GO:0001228///DNA-binding transcription activator activity, RNA polymerase II-specific+++GO:0003677///DNA binding+++GO:0003700///DNA-binding transcription fa…	GO:0000122///negative regulation of transcription by RNA polymerase II+++GO:0006355///regulation of transcription, DNA-templated+++GO:0006367///transcription initiation from RNA polymerase II promoter+++GO:0006629///lipid metabolic process+++GO:0010745///negative regulation of macrophage derived foam cell differentiation+++GO:0010867///positive regulation of triglyceride biosynthetic process+++GO…
100996717	'NOTCH2NLC'	1.031002022	7.20E-30	2.306666667	3.843333333		GO:0005576///extracellular region	GO:0005509///calcium ion binding+++GO:0005515///protein binding	GO:0007219///Notch signaling pathway+++GO:0021987///cerebral cortex development+++GO:0045747///positive regulation of Notch signaling pathway
101059918	'GOLGA8R'	-1.318010595	2.01E-17	4.44	1.45		GO:0000137///Golgi cis cisterna+++GO:0005801///cis-Golgi network+++GO:0032580///Golgi cisterna membrane		GO:0007030///Golgi organization+++GO:0051225///spindle assembly
101060226	'NBPF19'	1.03029865	3.08E-170	12.32666667	20.53666667		GO:0005737///cytoplasm
10123	'ARL4C'	1.019021056	1.20E-47	8.566666667	14.15		GO:0005634///nucleus+++GO:0005737///cytoplasm+++GO:0005829///cytosol+++GO:0005886///plasma membrane+++GO:0016020///membrane+++GO:0030175///filopodium+++GO:0042995///cell projection	GO:0000166///nucleotide binding+++GO:0003924///GTPase activity+++GO:0005515///protein binding+++GO:0005525///GTP binding+++GO:0043014///alpha-tubulin binding	GO:0006886///intracellular protein transport+++GO:0016192///vesicle-mediated transport+++GO:0030522///intracellular receptor signaling pathway+++GO:0032456///endocytic recycling
10133	'OPTN'	2.196117849	4.21E-296	9.643333333	35.97	04137///Mitophagy - animal+++05014///Amyotrophic lateral sclerosis+++05022///Pathways of neurodegeneration - multiple diseases	GO:0000139///Golgi membrane+++GO:0005634///nucleus+++GO:0005654///nucleoplasm+++GO:0005737///cytoplasm+++GO:0005768///endosome+++GO:0005776///autophagosome+++GO:0005794///Golgi apparatus+++GO:0005802///trans-Golgi network+++GO:0005829///cytosol+++GO:0031410///cytoplasmic vesicle+++GO:0048471///perinuclear region of cytoplasm+++GO:0055037///recycling endosome+++GO:0055038///recycling endosome memb…	GO:0005515///protein binding+++GO:0008022///protein C-terminus binding+++GO:0030674///protein binding, bridging+++GO:0031267///small GTPase binding+++GO:0031593///polyubiquitin modification-dependent protein binding+++GO:0042802///identical protein binding+++GO:0046872///metal ion binding+++GO:0070530///K63-linked polyubiquitin modification-dependent protein binding	GO:0000086///G2/M transition of mitotic cell cycle+++GO:0001920///negative regulation of receptor recycling+++GO:0006914///autophagy+++GO:0007030///Golgi organization+++GO:0007165///signal transduction+++GO:0008219///cell death+++GO:0010508///positive regulation of autophagy+++GO:0016032///viral process+++GO:0016192///vesicle-mediated transport+++GO:0034067///protein localization to Golgi apparat…
10135	'NAMPT'	2.302124017	0	34.02	137.2566667	00760///Nicotinate and nicotinamide metabolism+++04621///NOD-like receptor signaling pathway	GO:0005615///extracellular space+++GO:0005737///cytoplasm+++GO:0005829///cytosol+++GO:0005886///plasma membrane+++GO:0016607///nuclear speck+++GO:0030054///cell junction+++GO:0070062///extracellular exosome	GO:0000166///nucleotide binding+++GO:0003824///catalytic activity+++GO:0004514///nicotinate-nucleotide diphosphorylase (carboxylating) activity+++GO:0005125///cytokine activity+++GO:0005515///protein binding+++GO:0042802///identical protein binding+++GO:0047280///nicotinamide phosphoribosyltransferase activity	GO:0001774///microglial cell activation+++GO:0007165///signal transduction+++GO:0007267///cell-cell signaling+++GO:0007565///female pregnancy+++GO:0007568///aging+++GO:0008284///positive regulation of cell proliferation+++GO:0008286///insulin receptor signaling pathway+++GO:0009435///NAD biosynthetic process+++GO:0010507///negative regulation of autophagy+++GO:0014070///response to organic cyclic…
10148	'EBI3'	2.937744862	0	64.62	401.6233333	04060///Cytokine-cytokine receptor interaction+++04659///Th17 cell differentiation	GO:0005576///extracellular region+++GO:0005615///extracellular space+++GO:0005788///endoplasmic reticulum lumen+++GO:0005886///plasma membrane+++GO:0009897///external side of plasma membrane+++GO:0043235///receptor complex	GO:0004896///cytokine receptor activity+++GO:0005125///cytokine activity+++GO:0005515///protein binding+++GO:0017046///peptide hormone binding+++GO:0019955///cytokine binding	GO:0006959///humoral immune response+++GO:0019221///cytokine-mediated signaling pathway+++GO:0032729///positive regulation of interferon-gamma production+++GO:0033210///leptin-mediated signaling pathway+++GO:0042088///T-helper 1 type immune response+++GO:0046641///positive regulation of alpha-beta T cell proliferation+++GO:0070106///interleukin-27-mediated signaling pathway+++GO:0070757///interle…
10166	'SLC25A15'	-1.218878264	7.30E-13	3.483333333	1.216666667		GO:0005743///mitochondrial inner membrane+++GO:0016020///membrane+++GO:0016021///integral component of membrane	GO:0000064///L-ornithine transmembrane transporter activity	GO:0000050///urea cycle+++GO:1990575///mitochondrial L-ornithine transmembrane transport
10170	'DHRS9'	-1.105701476	1.47E-14	12.60666667	4.836666667	00830///Retinol metabolism	GO:0005789///endoplasmic reticulum membrane+++GO:0030176///integral component of endoplasmic reticulum membrane	GO:0004022///alcohol dehydrogenase (NAD) activity+++GO:0004745///retinol dehydrogenase activity+++GO:0016491///oxidoreductase activity+++GO:0016854///racemase and epimerase activity+++GO:0047023///androsterone dehydrogenase activity+++GO:0047035///testosterone dehydrogenase (NAD+) activity+++GO:0047044///androstan-3-alpha,17-beta-diol dehydrogenase activity	GO:0008209///androgen metabolic process+++GO:0030855///epithelial cell differentiation+++GO:0042448///progesterone metabolic process+++GO:0042572///retinol metabolic process+++GO:0042904///9-cis-retinoic acid biosynthetic process
10188	'TNK2'	1.955154099	2.06E-211	7.686666667	24.17333333		GO:0005634///nucleus+++GO:0005737///cytoplasm+++GO:0005768///endosome+++GO:0005829///cytosol+++GO:0005886///plasma membrane+++GO:0005905///clathrin-coated pit+++GO:0005912///adherens junction+++GO:0016020///membrane+++GO:0030136///clathrin-coated vesicle+++GO:0030659///cytoplasmic vesicle membrane+++GO:0031234///extrinsic component of cytoplasmic side of plasma membrane+++GO:0048471///perinuclear…	GO:0000166///nucleotide binding+++GO:0004672///protein kinase activity+++GO:0004674///protein serine/threonine kinase activity+++GO:0004712///protein serine/threonine/tyrosine kinase activity+++GO:0004713///protein tyrosine kinase activity+++GO:0004714///transmembrane receptor protein tyrosine kinase activity+++GO:0004715///non-membrane spanning protein tyrosine kinase activity+++GO:0005095///GTP…	GO:0006468///protein phosphorylation+++GO:0006897///endocytosis+++GO:0007165///signal transduction+++GO:0007166///cell surface receptor signaling pathway+++GO:0007169///transmembrane receptor protein tyrosine kinase signaling pathway+++GO:0007264///small GTPase mediated signal transduction+++GO:0016310///phosphorylation+++GO:0018108///peptidyl-tyrosine phosphorylation+++GO:0030154///cell differen…
1020	'CDK5'	-1.001064204	8.03E-17	26.85666667	10.96	04360///Axon guidance+++05010///Alzheimer disease+++05022///Pathways of neurodegeneration - multiple diseases+++05030///Cocaine addiction	GO:0005634///nucleus+++GO:0005654///nucleoplasm+++GO:0005737///cytoplasm+++GO:0005829///cytosol+++GO:0005874///microtubule+++GO:0005886///plasma membrane+++GO:0014069///postsynaptic density+++GO:0016020///membrane+++GO:0016533///protein kinase 5 complex+++GO:0030027///lamellipodium+++GO:0030054///cell junction+++GO:0030175///filopodium+++GO:0030424///axon+++GO:0030425///dendrite+++GO:0030426///gr…	GO:0002039///p53 binding+++GO:0004672///protein kinase activity+++GO:0004674///protein serine/threonine kinase activity+++GO:0004693///cyclin-dependent protein serine/threonine kinase activity+++GO:0005176///ErbB-2 class receptor binding+++GO:0005515///protein binding+++GO:0005524///ATP binding+++GO:0008017///microtubule binding+++GO:0008092///cytoskeletal protein binding+++GO:0016301///kinase ac…	GO:0000083///regulation of transcription involved in G1/S transition of mitotic cell cycle+++GO:0000226///microtubule cytoskeleton organization+++GO:0001764///neuron migration+++GO:0001963///synaptic transmission, dopaminergic+++GO:0006468///protein phosphorylation+++GO:0006886///intracellular protein transport+++GO:0006913///nucleocytoplasmic transport+++GO:0007005///mitochondrion organization++…
102723996	'LOC102723996'	1.886803268	1.17E-276	11.19666667	34.81666667	04514///Cell adhesion molecules+++04672///Intestinal immune network for IgA production	GO:0005886///plasma membrane+++GO:0016021///integral component of membrane+++GO:0036464///cytoplasmic ribonucleoprotein granule
102724428	'LOC102724428'	2.405773417	1.33E-103	1.766666667	7.563333333	04922///Glucagon signaling pathway	GO:0005634///nucleus+++GO:0005737///cytoplasm	GO:0000287///magnesium ion binding+++GO:0004674///protein serine/threonine kinase activity+++GO:0005515///protein binding+++GO:0005524///ATP binding+++GO:0008140///cAMP response element binding protein binding+++GO:0019901///protein kinase binding+++GO:0071889///14-3-3 protein binding	GO:0002028///regulation of sodium ion transport+++GO:0006468///protein phosphorylation+++GO:0007049///cell cycle+++GO:0007346///regulation of mitotic cell cycle+++GO:0010830///regulation of myotube differentiation+++GO:0010868///negative regulation of triglyceride biosynthetic process+++GO:0032792///negative regulation of CREB transcription factor activity+++GO:0035556///intracellular signal tran…
102725035	'LOC102725035'	2.276634084	2.05E-35	1.106666667	4.41	04380///Osteoclast differentiation+++04662///B cell receptor signaling pathway	GO:0005886///plasma membrane+++GO:0005887///integral component of plasma membrane+++GO:0016021///integral component of membrane+++GO:0030667///secretory granule membrane	GO:0004888///transmembrane signaling receptor activity+++GO:0038023///signaling receptor activity	GO:0002250///adaptive immune response+++GO:0006952///defense response+++GO:0007166///cell surface receptor signaling pathway+++GO:0043312///neutrophil degranulation+++GO:0045671///negative regulation of osteoclast differentiation
10277	'UBE4B'	-1.115713978	1.53E-60	14.30333333	5.416666667	04120///Ubiquitin mediated proteolysis+++04141///Protein processing in endoplasmic reticulum	GO:0000151///ubiquitin ligase complex+++GO:0005634///nucleus+++GO:0005737///cytoplasm	GO:0005515///protein binding+++GO:0019899///enzyme binding+++GO:0034450///ubiquitin-ubiquitin ligase activity+++GO:0051117///ATPase binding	GO:0000209///protein polyubiquitination+++GO:0006511///ubiquitin-dependent protein catabolic process+++GO:0008626///granzyme-mediated apoptotic signaling pathway+++GO:0009411///response to UV+++GO:0030433///ubiquitin-dependent ERAD pathway+++GO:0043161///proteasome-mediated ubiquitin-dependent protein catabolic process
10288	'LILRB2'	1.567639749	3.23E-26	11.35666667	27.02666667	04380///Osteoclast differentiation+++04662///B cell receptor signaling pathway	GO:0005615///extracellular space+++GO:0005737///cytoplasm+++GO:0005886///plasma membrane+++GO:0005887///integral component of plasma membrane+++GO:0009986///cell surface+++GO:0016020///membrane+++GO:0016021///integral component of membrane+++GO:0070821///tertiary granule membrane+++GO:0101003///ficolin-1-rich granule membrane	GO:0001540///amyloid-beta binding+++GO:0005515///protein binding+++GO:0008157///protein phosphatase 1 binding+++GO:0023025///MHC class Ib protein complex binding+++GO:0023029///MHC class Ib protein binding+++GO:0032396///inhibitory MHC class I receptor activity+++GO:0042288///MHC class I protein binding+++GO:0042803///protein homodimerization activity+++GO:0044877///protein-containing complex bin…	GO:0002250///adaptive immune response+++GO:0002578///negative regulation of antigen processing and presentation+++GO:0002645///positive regulation of tolerance induction+++GO:0002666///positive regulation of T cell tolerance induction+++GO:0002767///immune response-inhibiting cell surface receptor signaling pathway+++GO:0002774///Fc receptor mediated inhibitory signaling pathway+++GO:0006955///im…
103	'ADAR'	1.535184587	0	95.65	226.2666667	04623///Cytosolic DNA-sensing pathway+++05162///Measles+++05164///Influenza A+++05171///Coronavirus disease - COVID-19	GO:0005634///nucleus+++GO:0005654///nucleoplasm+++GO:0005730///nucleolus+++GO:0005737///cytoplasm+++GO:0016020///membrane+++GO:0044530///supraspliceosomal complex	GO:0003677///DNA binding+++GO:0003723///RNA binding+++GO:0003725///double-stranded RNA binding+++GO:0003726///double-stranded RNA adenosine deaminase activity+++GO:0004000///adenosine deaminase activity+++GO:0005515///protein binding+++GO:0008251///tRNA-specific adenosine deaminase activity+++GO:0046872///metal ion binding	GO:0001649///osteoblast differentiation+++GO:0002244///hematopoietic progenitor cell differentiation+++GO:0002566///somatic diversification of immune receptors via somatic mutation+++GO:0006382///adenosine to inosine editing+++GO:0006396///RNA processing+++GO:0006397///mRNA processing+++GO:0006606///protein import into nucleus+++GO:0006611///protein export from nucleus+++GO:0009615///response to …
10308	'ZNF267'	1.209660171	9.97E-122	24.31	45.78666667	05168///Herpes simplex virus 1 infection	GO:0005634///nucleus	GO:0000978///RNA polymerase II proximal promoter sequence-specific DNA binding+++GO:0001228///DNA-binding transcription activator activity, RNA polymerase II-specific+++GO:0003677///DNA binding+++GO:0046872///metal ion binding	GO:0006355///regulation of transcription, DNA-templated+++GO:0006357///regulation of transcription by RNA polymerase II+++GO:0007275///multicellular organism development+++GO:0045944///positive regulation of transcription by RNA polymerase II
10318	'TNIP1'	1.61528652	8.25E-294	56.71	142.8966667	05131///Shigellosis	GO:0005634///nucleus+++GO:0005654///nucleoplasm+++GO:0005737///cytoplasm+++GO:0005829///cytosol	GO:0005515///protein binding+++GO:0031593///polyubiquitin modification-dependent protein binding+++GO:0042802///identical protein binding+++GO:0051019///mitogen-activated protein kinase binding	GO:0002755///MyD88-dependent toll-like receptor signaling pathway+++GO:0006357///regulation of transcription by RNA polymerase II+++GO:0006412///translation+++GO:0006952///defense response+++GO:0006954///inflammatory response+++GO:0007159///leukocyte cell-cell adhesion+++GO:0009101///glycoprotein biosynthetic process+++GO:0016579///protein deubiquitination+++GO:0043124///negative regulation of I-…
10326	'SIRPB1'	-1.035313023	3.19E-15	5.126666667	3.21	04380///Osteoclast differentiation	GO:0005886///plasma membrane+++GO:0005887///integral component of plasma membrane+++GO:0009986///cell surface+++GO:0016020///membrane+++GO:0016021///integral component of membrane+++GO:0030667///secretory granule membrane	GO:0005515///protein binding	GO:0007165///signal transduction+++GO:0007166///cell surface receptor signaling pathway+++GO:0043312///neutrophil degranulation+++GO:0045087///innate immune response+++GO:0050766///positive regulation of phagocytosis+++GO:0050870///positive regulation of T cell activation
10346	'TRIM22'	4.051181371	1.45E-163	13.73666667	185.51		GO:0005634///nucleus+++GO:0005654///nucleoplasm+++GO:0005737///cytoplasm+++GO:0005794///Golgi apparatus+++GO:0005829///cytosol+++GO:0015030///Cajal body+++GO:0016604///nuclear body+++GO:0016607///nuclear speck	GO:0003713///transcription coactivator activity+++GO:0003714///transcription corepressor activity+++GO:0005515///protein binding+++GO:0008270///zinc ion binding+++GO:0016740///transferase activity+++GO:0019901///protein kinase binding+++GO:0030674///protein binding, bridging+++GO:0042802///identical protein binding+++GO:0042803///protein homodimerization activity+++GO:0046872///metal ion binding+…	GO:0000209///protein polyubiquitination+++GO:0006355///regulation of transcription, DNA-templated+++GO:0006955///immune response+++GO:0009615///response to virus+++GO:0010468///regulation of gene expression+++GO:0010508///positive regulation of autophagy+++GO:0016032///viral process+++GO:0016567///protein ubiquitination+++GO:0032880///regulation of protein localization+++GO:0043123///positive reg…
10347	'ABCA7'	-1.12326746	5.39E-25	5.353333333	1.966666667	02010///ABC transporters	GO:0000139///Golgi membrane+++GO:0001891///phagocytic cup+++GO:0005783///endoplasmic reticulum+++GO:0005794///Golgi apparatus+++GO:0005886///plasma membrane+++GO:0009986///cell surface+++GO:0016020///membrane+++GO:0016021///integral component of membrane+++GO:0030054///cell junction+++GO:0031901///early endosome membrane+++GO:0032587///ruffle membrane+++GO:0043231///intracellular membrane-bounded…	GO:0000166///nucleotide binding+++GO:0005319///lipid transporter activity+++GO:0005524///ATP binding+++GO:0005548///phospholipid transporter activity+++GO:0034188///apolipoprotein A-I receptor activity+++GO:0042626///ATPase activity, coupled to transmembrane movement of substances+++GO:0090554///phosphatidylcholine-translocating ATPase activity+++GO:0090556///phosphatidylserine-translocating ATPa…	GO:0006869///lipid transport+++GO:0006909///phagocytosis+++GO:0007613///memory+++GO:0008542///visual learning+++GO:0010875///positive regulation of cholesterol efflux+++GO:0018149///peptide cross-linking+++GO:0019216///regulation of lipid metabolic process+++GO:0033344///cholesterol efflux+++GO:0033700///phospholipid efflux+++GO:0034205///amyloid-beta formation+++GO:0034380///high-density lipopro…
10379	'IRF9'	1.502119634	5.38E-116	26.93666667	62.23666667	04217///Necroptosis+++04380///Osteoclast differentiation+++04621///NOD-like receptor signaling pathway+++04625///C-type lectin receptor signaling pathway+++04630///JAK-STAT signaling pathway+++05160///Hepatitis C+++05162///Measles+++05164///Influenza A+++05165///Human papillomavirus infection+++05167///Kaposi sarcoma-associated herpesvirus infection+++05168///Herpes simplex virus 1 infection+++05…	GO:0000785///chromatin+++GO:0005634///nucleus+++GO:0005654///nucleoplasm+++GO:0005737///cytoplasm+++GO:0005829///cytosol	GO:0000976///transcription regulatory region sequence-specific DNA binding+++GO:0000978///RNA polymerase II proximal promoter sequence-specific DNA binding+++GO:0000981///DNA-binding transcription factor activity, RNA polymerase II-specific+++GO:0003677///DNA binding+++GO:0003700///DNA-binding transcription factor activity+++GO:0005515///protein binding+++GO:1990837///sequence-specific double-str…	GO:0002376///immune system process+++GO:0006355///regulation of transcription, DNA-templated+++GO:0006357///regulation of transcription by RNA polymerase II+++GO:0006366///transcription by RNA polymerase II+++GO:0007166///cell surface receptor signaling pathway+++GO:0051607///defense response to virus+++GO:0060333///interferon-gamma-mediated signaling pathway+++GO:0060337///type I interferon sign…
10384	'BTN3A3'	1.521901222	5.17E-21	1.916666667	4.493333333		GO:0005886///plasma membrane+++GO:0009897///external side of plasma membrane+++GO:0016020///membrane+++GO:0016021///integral component of membrane	GO:0005102///signaling receptor binding	GO:0001817///regulation of cytokine production+++GO:0002250///adaptive immune response+++GO:0002376///immune system process+++GO:0002456///T cell mediated immunity+++GO:0050852///T cell receptor signaling pathway
10410	'IFITM3'	3.492446241	0	295.48	2669		GO:0005765///lysosomal membrane+++GO:0005886///plasma membrane+++GO:0016020///membrane+++GO:0016021///integral component of membrane+++GO:0031901///early endosome membrane+++GO:0031902///late endosome membrane+++GO:0032991///protein-containing complex+++GO:0048471///perinuclear region of cytoplasm	GO:0005515///protein binding	GO:0006955///immune response+++GO:0009615///response to virus+++GO:0032897///negative regulation of viral transcription+++GO:0034341///response to interferon-gamma+++GO:0035455///response to interferon-alpha+++GO:0035456///response to interferon-beta+++GO:0045071///negative regulation of viral genome replication+++GO:0046597///negative regulation of viral entry into host cell+++GO:0051607///defen…
10435	'CDC42EP2'	2.657667411	3.59E-55	1.75	8.98		GO:0005737///cytoplasm+++GO:0005829///cytosol+++GO:0005856///cytoskeleton+++GO:0005886///plasma membrane+++GO:0012505///endomembrane system+++GO:0015630///microtubule cytoskeleton+++GO:0016020///membrane+++GO:0045335///phagocytic vesicle	GO:0001515///opioid peptide activity+++GO:0005096///GTPase activator activity+++GO:0005515///protein binding+++GO:0031267///small GTPase binding	GO:0007015///actin filament organization+++GO:0007266///Rho protein signal transduction+++GO:0008360///regulation of cell shape+++GO:0030036///actin cytoskeleton organization+++GO:0030838///positive regulation of actin filament polymerization+++GO:0031274///positive regulation of pseudopodium assembly+++GO:0031334///positive regulation of protein complex assembly+++GO:0050790///regulation of cata…
10472	'ZBTB18'	-1.00619029	3.95E-27	9.856666667	4.056666667		GO:0000792///heterochromatin+++GO:0005634///nucleus+++GO:0005654///nucleoplasm+++GO:0016607///nuclear speck	GO:0000978///RNA polymerase II proximal promoter sequence-specific DNA binding+++GO:0000981///DNA-binding transcription factor activity, RNA polymerase II-specific+++GO:0001227///DNA-binding transcription repressor activity, RNA polymerase II-specific+++GO:0003677///DNA binding+++GO:0005515///protein binding+++GO:0043565///sequence-specific DNA binding+++GO:0046872///metal ion binding+++GO:199083…	GO:0000122///negative regulation of transcription by RNA polymerase II+++GO:0006357///regulation of transcription by RNA polymerase II+++GO:0007519///skeletal muscle tissue development+++GO:0045892///negative regulation of transcription, DNA-templated+++GO:0045944///positive regulation of transcription by RNA polymerase II
10475	'TRIM38'	1.04101065	2.24E-79	6.01	10.75666667		GO:0005575///cellular_component+++GO:0005654///nucleoplasm+++GO:0005737///cytoplasm+++GO:0005829///cytosol	GO:0003713///transcription coactivator activity+++GO:0005515///protein binding+++GO:0008270///zinc ion binding+++GO:0019901///protein kinase binding+++GO:0042803///protein homodimerization activity+++GO:0061630///ubiquitin protein ligase activity	GO:0000209///protein polyubiquitination+++GO:0010468///regulation of gene expression+++GO:0010508///positive regulation of autophagy+++GO:0016567///protein ubiquitination+++GO:0032880///regulation of protein localization+++GO:0043123///positive regulation of I-kappaB kinase/NF-kappaB signaling+++GO:0045087///innate immune response+++GO:0045893///positive regulation of transcription, DNA-templated…
1051	'CEBPB'	1.761936279	2.02E-125	21.00666667	58.08	04657///IL-17 signaling pathway+++04668///TNF signaling pathway+++05152///Tuberculosis+++05202///Transcriptional misregulation in cancer	GO:0000779///condensed chromosome, centromeric region+++GO:0000785///chromatin+++GO:0005634///nucleus+++GO:0005654///nucleoplasm+++GO:0005737///cytoplasm+++GO:0016363///nuclear matrix+++GO:0036488///CHOP-C/EBP complex	GO:0000976///transcription regulatory region sequence-specific DNA binding+++GO:0000977///RNA polymerase II regulatory region sequence-specific DNA binding+++GO:0000978///RNA polymerase II proximal promoter sequence-specific DNA binding+++GO:0000979///RNA polymerase II core promoter sequence-specific DNA binding+++GO:0000981///DNA-binding transcription factor activity, RNA polymerase II-specific+…	GO:0000122///negative regulation of transcription by RNA polymerase II+++GO:0001541///ovarian follicle development+++GO:0001892///embryonic placenta development+++GO:0006355///regulation of transcription, DNA-templated+++GO:0006357///regulation of transcription by RNA polymerase II+++GO:0006953///acute-phase response+++GO:0006954///inflammatory response+++GO:0006955///immune response+++GO:0007613…
10538	'BATF'	1.269929979	2.14E-26	15.61	30.45333333	05235///PD-L1 expression and PD-1 checkpoint pathway in cancer	GO:0000785///chromatin+++GO:0005634///nucleus+++GO:0005654///nucleoplasm+++GO:0005737///cytoplasm	GO:0000978///RNA polymerase II proximal promoter sequence-specific DNA binding+++GO:0000981///DNA-binding transcription factor activity, RNA polymerase II-specific+++GO:0001228///DNA-binding transcription activator activity, RNA polymerase II-specific+++GO:0003677///DNA binding+++GO:0003700///DNA-binding transcription factor activity+++GO:0005515///protein binding+++GO:0043565///sequence-specific…	GO:0001819///positive regulation of cytokine production+++GO:0002320///lymphoid progenitor cell differentiation+++GO:0006355///regulation of transcription, DNA-templated+++GO:0006357///regulation of transcription by RNA polymerase II+++GO:0006974///cellular response to DNA damage stimulus+++GO:0019221///cytokine-mediated signaling pathway+++GO:0030154///cell differentiation+++GO:0030330///DNA dam…
10561	'IFI44'	3.808617175	2.71E-267	28.77	346.3966667		GO:0005737///cytoplasm	GO:0005515///protein binding	GO:0006955///immune response+++GO:0009615///response to virus+++GO:0009617///response to bacterium
10563	'CXCL13'	4.404838303	3.49E-115	1.673333333	28.97	04060///Cytokine-cytokine receptor interaction+++04061///Viral protein interaction with cytokine and cytokine receptor+++04062///Chemokine signaling pathway	GO:0005576///extracellular region+++GO:0005615///extracellular space+++GO:0016020///membrane+++GO:0016021///integral component of membrane	GO:0008009///chemokine activity+++GO:0008201///heparin binding+++GO:0017134///fibroblast growth factor binding+++GO:0031724///CXCR5 chemokine receptor binding+++GO:0031735///CCR10 chemokine receptor binding+++GO:0045236///CXCR chemokine receptor binding+++GO:0048018///receptor ligand activity+++GO:0048248///CXCR3 chemokine receptor binding	GO:0002467///germinal center formation+++GO:0002518///lymphocyte chemotaxis across high endothelial venule+++GO:0002544///chronic inflammatory response+++GO:0002920///regulation of humoral immune response+++GO:0006952///defense response+++GO:0006954///inflammatory response+++GO:0006955///immune response+++GO:0007166///cell surface receptor signaling pathway+++GO:0007186///G protein-coupled recept…
10581	'IFITM2'	1.702218532	2.96E-190	56.25	148.28		GO:0005765///lysosomal membrane+++GO:0005886///plasma membrane+++GO:0016020///membrane+++GO:0016021///integral component of membrane+++GO:0031902///late endosome membrane+++GO:0032991///protein-containing complex	GO:0005515///protein binding	GO:0006955///immune response+++GO:0009615///response to virus+++GO:0034341///response to interferon-gamma+++GO:0035455///response to interferon-alpha+++GO:0035456///response to interferon-beta+++GO:0035458///cellular response to interferon-beta+++GO:0045071///negative regulation of viral genome replication+++GO:0046597///negative regulation of viral entry into host cell+++GO:0051607///defense res…
10602	'CDC42EP3'	1.13405373	1.55E-100	16.28666667	29.11666667		GO:0005737///cytoplasm+++GO:0005829///cytosol+++GO:0005856///cytoskeleton+++GO:0005886///plasma membrane+++GO:0012505///endomembrane system+++GO:0015629///actin cytoskeleton	GO:0005515///protein binding+++GO:0005519///cytoskeletal regulatory protein binding	GO:0007165///signal transduction+++GO:0007266///Rho protein signal transduction+++GO:0008360///regulation of cell shape+++GO:0030838///positive regulation of actin filament polymerization+++GO:0031274///positive regulation of pseudopodium assembly
10603	'SH2B2'	-1.1819717	1.52E-09	5.54	1.946666667	04722///Neurotrophin signaling pathway+++04910///Insulin signaling pathway	GO:0001725///stress fiber+++GO:0001726///ruffle+++GO:0005737///cytoplasm+++GO:0005829///cytosol+++GO:0005884///actin filament+++GO:0005886///plasma membrane+++GO:0016020///membrane	GO:0005068///transmembrane receptor protein tyrosine kinase adaptor activity+++GO:0005515///protein binding+++GO:0035591///signaling adaptor activity+++GO:0042169///SH2 domain binding+++GO:0042802///identical protein binding	GO:0001922///B-1 B cell homeostasis+++GO:0007165///signal transduction+++GO:0007399///nervous system development+++GO:0007596///blood coagulation+++GO:0008286///insulin receptor signaling pathway+++GO:0019221///cytokine-mediated signaling pathway+++GO:0019222///regulation of metabolic process+++GO:0030036///actin cytoskeleton organization+++GO:0035556///intracellular signal transduction+++GO:0046…
10608	'MXD4'	-1.141817794	8.48E-15	4.413333333	1.63		GO:0000785///chromatin+++GO:0005634///nucleus+++GO:0005654///nucleoplasm	GO:0000978///RNA polymerase II proximal promoter sequence-specific DNA binding+++GO:0000981///DNA-binding transcription factor activity, RNA polymerase II-specific+++GO:0003677///DNA binding+++GO:0005515///protein binding+++GO:0046983///protein dimerization activity	GO:0000122///negative regulation of transcription by RNA polymerase II+++GO:0006357///regulation of transcription by RNA polymerase II
10616	'RBCK1'	1.287321165	1.64E-154	40.31666667	70.01	04217///Necroptosis+++04621///NOD-like receptor signaling pathway+++05131///Shigellosis	GO:0000151///ubiquitin ligase complex+++GO:0005829///cytosol+++GO:0071797///LUBAC complex	GO:0003713///transcription coactivator activity+++GO:0004842///ubiquitin-protein transferase activity+++GO:0005515///protein binding+++GO:0016740///transferase activity+++GO:0042802///identical protein binding+++GO:0043130///ubiquitin binding+++GO:0046872///metal ion binding	GO:0000209///protein polyubiquitination+++GO:0007249///I-kappaB kinase/NF-kappaB signaling+++GO:0010803///regulation of tumor necrosis factor-mediated signaling pathway+++GO:0016032///viral process+++GO:0032088///negative regulation of NF-kappaB transcription factor activity+++GO:0043123///positive regulation of I-kappaB kinase/NF-kappaB signaling+++GO:0043161///proteasome-mediated ubiquitin-depe…
10630	'PDPN'	1.462552665	6.33E-40	5.556666667	12.48333333		GO:0001726///ruffle+++GO:0005739///mitochondrion+++GO:0005829///cytosol+++GO:0005886///plasma membrane+++GO:0005887///integral component of plasma membrane+++GO:0016020///membrane+++GO:0016323///basolateral plasma membrane+++GO:0016324///apical plasma membrane+++GO:0030027///lamellipodium+++GO:0030054///cell junction+++GO:0030175///filopodium+++GO:0031258///lamellipodium membrane+++GO:0031410///c…	GO:0005102///signaling receptor binding+++GO:0005372///water transmembrane transporter activity+++GO:0005515///protein binding+++GO:0008517///folic acid transmembrane transporter activity+++GO:0015171///amino acid transmembrane transporter activity+++GO:0015250///water channel activity+++GO:0019956///chemokine binding+++GO:0051087///chaperone binding	GO:0000902///cell morphogenesis+++GO:0001946///lymphangiogenesis+++GO:0003333///amino acid transmembrane transport+++GO:0006833///water transport+++GO:0006865///amino acid transport+++GO:0007266///Rho protein signal transduction+++GO:0008285///negative regulation of cell proliferation+++GO:0008360///regulation of cell shape+++GO:0010718///positive regulation of epithelial to mesenchymal transitio…
10673	'TNFSF13B'	3.425351495	0	4.266666667	38.58	04060///Cytokine-cytokine receptor interaction+++04064///NF-kappa B signaling pathway+++04672///Intestinal immune network for IgA production+++05323///Rheumatoid arthritis	GO:0005576///extracellular region+++GO:0005615///extracellular space+++GO:0005737///cytoplasm+++GO:0005886///plasma membrane+++GO:0005925///focal adhesion+++GO:0016020///membrane+++GO:0016021///integral component of membrane+++GO:0043231///intracellular membrane-bounded organelle+++GO:0048471///perinuclear region of cytoplasm	GO:0005102///signaling receptor binding+++GO:0005125///cytokine activity+++GO:0005164///tumor necrosis factor receptor binding+++GO:0005515///protein binding+++GO:0048018///receptor ligand activity	GO:0001782///B cell homeostasis+++GO:0002636///positive regulation of germinal center formation+++GO:0006955///immune response+++GO:0007165///signal transduction+++GO:0030183///B cell differentiation+++GO:0030890///positive regulation of B cell proliferation+++GO:0031295///T cell costimulation+++GO:0031296///B cell costimulation+++GO:0033209///tumor necrosis factor-mediated signaling pathway+++GO…
10687	'PNMA2'	1.530839059	6.40E-105	6.513333333	15.34666667		GO:0005730///nucleolus	GO:0005515///protein binding	GO:0043065///positive regulation of apoptotic process
10725	'NFAT5'	1.214290638	7.89E-148	6.786666667	12.80333333		GO:0000785///chromatin+++GO:0005634///nucleus+++GO:0005654///nucleoplasm+++GO:0005667///transcription factor complex+++GO:0005829///cytosol	GO:0000978///RNA polymerase II proximal promoter sequence-specific DNA binding+++GO:0000981///DNA-binding transcription factor activity, RNA polymerase II-specific+++GO:0001228///DNA-binding transcription activator activity, RNA polymerase II-specific+++GO:0003677///DNA binding+++GO:0003700///DNA-binding transcription factor activity+++GO:0005515///protein binding+++GO:0008134///transcription fac…	GO:0001816///cytokine production+++GO:0006355///regulation of transcription, DNA-templated+++GO:0006357///regulation of transcription by RNA polymerase II+++GO:0006366///transcription by RNA polymerase II+++GO:0006970///response to osmotic stress+++GO:0007165///signal transduction+++GO:0007588///excretion+++GO:0010628///positive regulation of gene expression+++GO:0033173///calcineurin-NFAT signal…
10797	'MTHFD2'	1.459488913	0	63.26333333	141.7966667	00670///One carbon pool by folate+++01240///Biosynthesis of cofactors	GO:0005615///extracellular space+++GO:0005739///mitochondrion+++GO:0005759///mitochondrial matrix	GO:0000287///magnesium ion binding+++GO:0004477///methenyltetrahydrofolate cyclohydrolase activity+++GO:0004487///methylenetetrahydrofolate dehydrogenase (NAD+) activity+++GO:0004488///methylenetetrahydrofolate dehydrogenase (NADP+) activity+++GO:0005515///protein binding+++GO:0016787///hydrolase activity+++GO:0042301///phosphate ion binding	GO:0006730///one-carbon metabolic process+++GO:0035999///tetrahydrofolate interconversion+++GO:0046653///tetrahydrofolate metabolic process+++GO:0046655///folic acid metabolic process
107987462	'LOC107987462'	1.203156539	4.54E-17	3.963333333	7.356666667		GO:0005886///plasma membrane+++GO:0005887///integral component of plasma membrane+++GO:0016021///integral component of membrane+++GO:0030667///secretory granule membrane	GO:0004888///transmembrane signaling receptor activity+++GO:0038023///signaling receptor activity	GO:0002250///adaptive immune response+++GO:0006952///defense response+++GO:0007166///cell surface receptor signaling pathway+++GO:0043312///neutrophil degranulation+++GO:0045671///negative regulation of osteoclast differentiation
10800	'CYSLTR1'	-1.152264829	2.32E-26	12.86333333	4.716666667	04020///Calcium signaling pathway+++04080///Neuroactive ligand-receptor interaction	GO:0005886///plasma membrane+++GO:0005887///integral component of plasma membrane+++GO:0016020///membrane	GO:0001631///cysteinyl leukotriene receptor activity+++GO:0004974///leukotriene receptor activity+++GO:0008528///G protein-coupled peptide receptor activity	GO:0002437///inflammatory response to antigenic stimulus+++GO:0002862///negative regulation of inflammatory response to antigenic stimulus+++GO:0006816///calcium ion transport+++GO:0006935///chemotaxis+++GO:0006952///defense response+++GO:0007166///cell surface receptor signaling pathway+++GO:0007186///G protein-coupled receptor signaling pathway+++GO:0007204///positive regulation of cytosolic ca…
10859	'LILRB1'	1.708468044	6.67E-176	15.52	39.76666667	04380///Osteoclast differentiation+++04662///B cell receptor signaling pathway	GO:0005576///extracellular region+++GO:0005737///cytoplasm+++GO:0005886///plasma membrane+++GO:0009897///external side of plasma membrane+++GO:0016020///membrane+++GO:0016021///integral component of membrane	GO:0001540///amyloid-beta binding+++GO:0005515///protein binding+++GO:0008157///protein phosphatase 1 binding+++GO:0023025///MHC class Ib protein complex binding+++GO:0023029///MHC class Ib protein binding+++GO:0030107///HLA-A specific inhibitory MHC class I receptor activity+++GO:0030109///HLA-B specific inhibitory MHC class I receptor activity+++GO:0032393///MHC class I receptor activity+++GO:0…	GO:0001915///negative regulation of T cell mediated cytotoxicity+++GO:0002230///positive regulation of defense response to virus by host+++GO:0002250///adaptive immune response+++GO:0002309///T cell proliferation involved in immune response+++GO:0002376///immune system process+++GO:0002719///negative regulation of cytokine production involved in immune response+++GO:0002767///immune response-inhi…
10865	'ARID5A'	1.564557499	1.22E-60	7.866666667	18.75666667		GO:0005634///nucleus+++GO:0005654///nucleoplasm+++GO:0005730///nucleolus	GO:0000976///transcription regulatory region sequence-specific DNA binding+++GO:0003677///DNA binding+++GO:0003714///transcription corepressor activity+++GO:0003723///RNA binding+++GO:0005515///protein binding+++GO:0008134///transcription factor binding+++GO:0030331///estrogen receptor binding+++GO:0042802///identical protein binding+++GO:0043565///sequence-specific DNA binding+++GO:0046965///ret…	GO:0000122///negative regulation of transcription by RNA polymerase II+++GO:0006357///regulation of transcription by RNA polymerase II+++GO:0045087///innate immune response+++GO:0045892///negative regulation of transcription, DNA-templated+++GO:0071391///cellular response to estrogen stimulus
10903	'MTMR11'	1.275413788	2.02E-26	3.6	7.276666667		GO:0005737///cytoplasm+++GO:0016020///membrane+++GO:0070062///extracellular exosome	GO:0004438///phosphatidylinositol-3-phosphatase activity	GO:0046856///phosphatidylinositol dephosphorylation
10906	'TRAFD1'	1.378077411	1.83E-138	20.78333333	43.85666667			GO:0005515///protein binding+++GO:0046872///metal ion binding	GO:0045824///negative regulation of innate immune response
10912	'GADD45G'	2.082272924	1.43E-12	1.573333333	5.373333333	04010///MAPK signaling pathway+++04064///NF-kappa B signaling pathway+++04068///FoxO signaling pathway+++04110///Cell cycle+++04115///p53 signaling pathway+++04210///Apoptosis+++04218///Cellular senescence+++05169///Epstein-Barr virus infection+++05200///Pathways in cancer+++05202///Transcriptional misregulation in cancer+++05210///Colorectal cancer+++05212///Pancreatic cancer+++05213///Endometri…	GO:0005634///nucleus+++GO:0005737///cytoplasm	GO:0005515///protein binding	GO:0000185///activation of MAPKKK activity+++GO:0006915///apoptotic process+++GO:0007275///multicellular organism development+++GO:0030154///cell differentiation+++GO:0043065///positive regulation of apoptotic process+++GO:0046330///positive regulation of JNK cascade+++GO:0051726///regulation of cell cycle+++GO:0120162///positive regulation of cold-induced thermogenesis+++GO:1900745///positive re…
10919	'EHMT2'	-1.070142633	5.42E-58	22.56	8.783333333	00310///Lysine degradation+++04211///Longevity regulating pathway	GO:0000785///chromatin+++GO:0005634///nucleus+++GO:0005654///nucleoplasm+++GO:0016607///nuclear speck	GO:0000977///RNA polymerase II regulatory region sequence-specific DNA binding+++GO:0001222///transcription corepressor binding+++GO:0001226///RNA polymerase II transcription corepressor binding+++GO:0002039///p53 binding+++GO:0005515///protein binding+++GO:0008168///methyltransferase activity+++GO:0008270///zinc ion binding+++GO:0016279///protein-lysine N-methyltransferase activity+++GO:0016740/…	GO:0000122///negative regulation of transcription by RNA polymerase II+++GO:0006275///regulation of DNA replication+++GO:0006306///DNA methylation+++GO:0006357///regulation of transcription by RNA polymerase II+++GO:0007130///synaptonemal complex assembly+++GO:0007281///germ cell development+++GO:0007286///spermatid development+++GO:0007616///long-term memory+++GO:0009267///cellular response to s…
10938	'EHD1'	1.725251409	3.76E-297	26.09666667	70.33	04144///Endocytosis	GO:0005737///cytoplasm+++GO:0005768///endosome+++GO:0005769///early endosome+++GO:0005811///lipid droplet+++GO:0005886///plasma membrane+++GO:0005929///cilium+++GO:0010008///endosome membrane+++GO:0016020///membrane+++GO:0020018///ciliary pocket membrane+++GO:0030139///endocytic vesicle+++GO:0031095///platelet dense tubular network membrane+++GO:0031901///early endosome membrane+++GO:0042995///ce…	GO:0005509///calcium ion binding+++GO:0005515///protein binding+++GO:0005524///ATP binding+++GO:0005525///GTP binding+++GO:0031267///small GTPase binding+++GO:0042802///identical protein binding+++GO:0045296///cadherin binding+++GO:0046872///metal ion binding	GO:0006886///intracellular protein transport+++GO:0006897///endocytosis+++GO:0007596///blood coagulation+++GO:0010886///positive regulation of cholesterol storage+++GO:0010976///positive regulation of neuron projection development+++GO:0015031///protein transport+++GO:0016197///endosomal transport+++GO:0030030///cell projection organization+++GO:0031175///neuron projection development+++GO:003245…
10950	'BTG3'	1.031415672	9.78E-60	40.55	67.29	03018///RNA degradation	GO:0005634///nucleus+++GO:0005737///cytoplasm	GO:0005515///protein binding	GO:0008285///negative regulation of cell proliferation+++GO:0045930///negative regulation of mitotic cell cycle
10957	'PNRC1'	2.316140933	0	34.04333333	138.5766667		GO:0005634///nucleus+++GO:0016021///integral component of membrane	GO:0005515///protein binding
10964	'IFI44L'	5.446136241	0	4.05	144.54		GO:0005575///cellular_component+++GO:0005737///cytoplasm	GO:0003674///molecular_function+++GO:0005525///GTP binding	GO:0006955///immune response+++GO:0051607///defense response to virus
10993	'SDS'	1.381248474	8.39E-63	16.05	33.99	00260///Glycine, serine and threonine metabolism+++00270///Cysteine and methionine metabolism+++00290///Valine, leucine and isoleucine biosynthesis+++01200///Carbon metabolism+++01230///Biosynthesis of amino acids	GO:0005739///mitochondrion+++GO:0005829///cytosol	GO:0003941///L-serine ammonia-lyase activity+++GO:0004794///L-threonine ammonia-lyase activity+++GO:0005515///protein binding+++GO:0030170///pyridoxal phosphate binding+++GO:0042803///protein homodimerization activity	GO:0006094///gluconeogenesis+++GO:0006520///cellular amino acid metabolic process+++GO:0006565///L-serine catabolic process+++GO:0006567///threonine catabolic process+++GO:0009097///isoleucine biosynthetic process+++GO:0019518///L-threonine catabolic process to glycine+++GO:0042866///pyruvate biosynthetic process
11000	'SLC27A3'	-1.157873245	8.90E-08	3.91	1.426666667	04931///Insulin resistance	GO:0005739///mitochondrion+++GO:0005783///endoplasmic reticulum+++GO:0016020///membrane+++GO:0016021///integral component of membrane+++GO:0031966///mitochondrial membrane	GO:0000166///nucleotide binding+++GO:0004467///long-chain fatty acid-CoA ligase activity+++GO:0005324///long-chain fatty acid transporter activity+++GO:0005524///ATP binding+++GO:0031957///very long-chain fatty acid-CoA ligase activity+++GO:0047676///arachidonate-CoA ligase activity	GO:0001676///long-chain fatty acid metabolic process+++GO:0015908///fatty acid transport+++GO:0015909///long-chain fatty acid transport
11006	'LILRB4'	1.959418295	0	46.68333333	143.4233333	04380///Osteoclast differentiation+++04662///B cell receptor signaling pathway	GO:0005886///plasma membrane+++GO:0009986///cell surface+++GO:0016020///membrane+++GO:0016021///integral component of membrane+++GO:0070062///extracellular exosome+++GO:0098752///integral component of the cytoplasmic side of the plasma membrane	GO:0005515///protein binding+++GO:0019903///protein phosphatase binding+++GO:0030293///transmembrane receptor protein tyrosine kinase inhibitor activity+++GO:0030547///receptor inhibitor activity	GO:0002250///adaptive immune response+++GO:0002507///tolerance induction+++GO:0002669///positive regulation of T cell anergy+++GO:0002725///negative regulation of T cell cytokine production+++GO:0002774///Fc receptor mediated inhibitory signaling pathway+++GO:0031623///receptor internalization+++GO:0032682///negative regulation of chemokine production+++GO:0032689///negative regulation of interfe…
11010	'GLIPR1'	-1.354659271	3.40E-217	47.41333333	15.19		GO:0005615///extracellular space+++GO:0005886///plasma membrane+++GO:0016020///membrane+++GO:0016021///integral component of membrane+++GO:0035577///azurophil granule membrane	GO:0005515///protein binding	GO:0019222///regulation of metabolic process+++GO:0043312///neutrophil degranulation
11011	'TLK2'	1.006450429	8.62E-78	13.04333333	21.23333333		GO:0005634///nucleus+++GO:0005882///intermediate filament+++GO:0048471///perinuclear region of cytoplasm	GO:0000166///nucleotide binding+++GO:0004672///protein kinase activity+++GO:0004674///protein serine/threonine kinase activity+++GO:0005515///protein binding+++GO:0005524///ATP binding+++GO:0016301///kinase activity+++GO:0042802///identical protein binding	GO:0001672///regulation of chromatin assembly or disassembly+++GO:0006325///chromatin organization+++GO:0006468///protein phosphorylation+++GO:0006974///cellular response to DNA damage stimulus+++GO:0007049///cell cycle+++GO:0007059///chromosome segregation+++GO:0010507///negative regulation of autophagy+++GO:0016310///phosphorylation+++GO:0018105///peptidyl-serine phosphorylation+++GO:0032435///…
11013	'TMSB15A'	-1.338814557	1.07E-06	14.42666667	4.583333333		GO:0005737///cytoplasm+++GO:0005856///cytoskeleton	GO:0003785///actin monomer binding	GO:0007015///actin filament organization+++GO:0030334///regulation of cell migration+++GO:0030335///positive regulation of cell migration+++GO:0042989///sequestering of actin monomers
11027	'LILRA2'	-1.390996359	1.61E-30	22.10666667	7.276666667	04380///Osteoclast differentiation+++04662///B cell receptor signaling pathway	GO:0005576///extracellular region+++GO:0005886///plasma membrane+++GO:0005887///integral component of plasma membrane	GO:0001791///IgM binding+++GO:0003823///antigen binding+++GO:0032396///inhibitory MHC class I receptor activity+++GO:0038023///signaling receptor activity	GO:0002220///innate immune response activating cell surface receptor signaling pathway+++GO:0002283///neutrophil activation involved in immune response+++GO:0006952///defense response+++GO:0007165///signal transduction+++GO:0019221///cytokine-mediated signaling pathway+++GO:0031665///negative regulation of lipopolysaccharide-mediated signaling pathway+++GO:0032725///positive regulation of granulo…
11040	'PIM2'	1.810274856	4.43E-245	28.56666667	81.49666667	05200///Pathways in cancer+++05221///Acute myeloid leukemia	GO:0005737///cytoplasm	GO:0000166///nucleotide binding+++GO:0004672///protein kinase activity+++GO:0004674///protein serine/threonine kinase activity+++GO:0005515///protein binding+++GO:0005524///ATP binding+++GO:0016301///kinase activity+++GO:0016740///transferase activity	GO:0000082///G1/S transition of mitotic cell cycle+++GO:0006468///protein phosphorylation+++GO:0006915///apoptotic process+++GO:0007049///cell cycle+++GO:0007346///regulation of mitotic cell cycle+++GO:0008285///negative regulation of cell proliferation+++GO:0009615///response to virus+++GO:0010508///positive regulation of autophagy+++GO:0016310///phosphorylation+++GO:0043066///negative regulatio…
11041	'B4GAT1'	-1.751556377	9.46E-21	7.093333333	1.71	00515///Mannose type O-glycan biosynthesis	GO:0000139///Golgi membrane+++GO:0005794///Golgi apparatus+++GO:0016020///membrane+++GO:0016021///integral component of membrane+++GO:0030173///integral component of Golgi membrane+++GO:0070062///extracellular exosome	GO:0005515///protein binding+++GO:0008532///N-acetyllactosaminide beta-1,3-N-acetylglucosaminyltransferase activity+++GO:0015020///glucuronosyltransferase activity+++GO:0016740///transferase activity+++GO:0016757///transferase activity, transferring glycosyl groups+++GO:0046872///metal ion binding	GO:0006486///protein glycosylation+++GO:0006493///protein O-linked glycosylation+++GO:0018146///keratan sulfate biosynthetic process+++GO:0030311///poly-N-acetyllactosamine biosynthetic process+++GO:0035269///protein O-linked mannosylation
11067	'DEPP1'	1.217752132	9.58E-08	1.81	3.43		GO:0005737///cytoplasm+++GO:0005739///mitochondrion+++GO:0005777///peroxisome+++GO:0043231///intracellular membrane-bounded organelle		GO:0006914///autophagy+++GO:0010506///regulation of autophagy
11135	'CDC42EP1'	1.820022741	2.56E-32	2.453333333	7.053333333		GO:0005737///cytoplasm+++GO:0005829///cytosol+++GO:0005856///cytoskeleton+++GO:0005886///plasma membrane+++GO:0005912///adherens junction+++GO:0005925///focal adhesion+++GO:0012505///endomembrane system	GO:0005515///protein binding+++GO:0098641///cadherin binding involved in cell-cell adhesion	GO:0007266///Rho protein signal transduction+++GO:0008360///regulation of cell shape+++GO:0030838///positive regulation of actin filament polymerization+++GO:0031274///positive regulation of pseudopodium assembly+++GO:0098609///cell-cell adhesion
11142	'PKIG'	2.724777853	1.63E-246	16.31666667	86.81333333		GO:0005634///nucleus+++GO:0005737///cytoplasm	GO:0004860///protein kinase inhibitor activity+++GO:0004862///cAMP-dependent protein kinase inhibitor activity+++GO:0005515///protein binding+++GO:0016301///kinase activity	GO:0000122///negative regulation of transcription by RNA polymerase II+++GO:0006469///negative regulation of protein kinase activity+++GO:0007165///signal transduction+++GO:0016310///phosphorylation+++GO:0042308///negative regulation of protein import into nucleus+++GO:2000480///negative regulation of cAMP-dependent protein kinase activity
11151	'CORO1A'	-1.028678011	2.35E-203	400.2833333	159.5566667	04145///Phagosome+++05152///Tuberculosis	GO:0001772///immunological synapse+++GO:0001891///phagocytic cup+++GO:0005634///nucleus+++GO:0005737///cytoplasm+++GO:0005769///early endosome+++GO:0005829///cytosol+++GO:0005856///cytoskeleton+++GO:0005884///actin filament+++GO:0005886///plasma membrane+++GO:0005911///cell-cell junction+++GO:0005938///cell cortex+++GO:0015629///actin cytoskeleton+++GO:0016020///membrane+++GO:0030027///lamellipod…	GO:0003723///RNA binding+++GO:0003779///actin binding+++GO:0003785///actin monomer binding+++GO:0005515///protein binding+++GO:0008022///protein C-terminus binding+++GO:0008092///cytoskeletal protein binding+++GO:0032036///myosin heavy chain binding+++GO:0042802///identical protein binding+++GO:0042803///protein homodimerization activity+++GO:0043548///phosphatidylinositol 3-kinase binding+++GO:0…	GO:0001771///immunological synapse formation+++GO:0001845///phagolysosome assembly+++GO:0006816///calcium ion transport+++GO:0006909///phagocytosis+++GO:0007015///actin filament organization+++GO:0008064///regulation of actin polymerization or depolymerization+++GO:0008360///regulation of cell shape+++GO:0016477///cell migration+++GO:0030036///actin cytoskeleton organization+++GO:0030335///positi…
11165	'NUDT3'	-1.014481421	1.29E-71	13.91	5.623333333		GO:0005634///nucleus+++GO:0005737///cytoplasm+++GO:0005829///cytosol	GO:0000287///magnesium ion binding+++GO:0000298///endopolyphosphatase activity+++GO:0005515///protein binding+++GO:0008486///diphosphoinositol-polyphosphate diphosphatase activity+++GO:0016787///hydrolase activity+++GO:0034431///bis(5'-adenosyl)-hexaphosphatase activity+++GO:0034432///bis(5'-adenosyl)-pentaphosphatase activity+++GO:0046872///metal ion binding+++GO:0050072///m7G(5')pppN diphosphat…	GO:0007267///cell-cell signaling+++GO:0015961///diadenosine polyphosphate catabolic process+++GO:0043647///inositol phosphate metabolic process+++GO:0071543///diphosphoinositol polyphosphate metabolic process+++GO:0071544///diphosphoinositol polyphosphate catabolic process+++GO:1901907///diadenosine pentaphosphate catabolic process+++GO:1901909///diadenosine hexaphosphate catabolic process+++GO:1…
11167	'FSTL1'	1.431597485	4.98E-71	3.86	8.493333333		GO:0005576///extracellular region+++GO:0005615///extracellular space+++GO:0005788///endoplasmic reticulum lumen+++GO:0070062///extracellular exosome	GO:0005509///calcium ion binding+++GO:0005515///protein binding+++GO:0008201///heparin binding	GO:0007275///multicellular organism development+++GO:0030154///cell differentiation+++GO:0030510///regulation of BMP signaling pathway+++GO:0038098///sequestering of BMP from receptor via BMP binding+++GO:0043066///negative regulation of apoptotic process+++GO:0043542///endothelial cell migration+++GO:0043687///post-translational protein modification+++GO:0044267///cellular protein metabolic proc…
1117	'CHI3L2'	4.05386607	3.44E-104	1.446666667	19.52		GO:0005576///extracellular region+++GO:0005615///extracellular space	GO:0004568///chitinase activity+++GO:0008061///chitin binding+++GO:0016787///hydrolase activity+++GO:0030246///carbohydrate binding	GO:0005975///carbohydrate metabolic process+++GO:0006032///chitin catabolic process
11182	'SLC2A6'	1.481953688	2.62E-260	60.95666667	138.06		GO:0005765///lysosomal membrane+++GO:0005886///plasma membrane+++GO:0016020///membrane+++GO:0016021///integral component of membrane	GO:0005353///fructose transmembrane transporter activity+++GO:0005355///glucose transmembrane transporter activity+++GO:0005515///protein binding+++GO:0022857///transmembrane transporter activity+++GO:0033300///dehydroascorbic acid transmembrane transporter activity+++GO:0055056///D-glucose transmembrane transporter activity	GO:0006110///regulation of glycolytic process+++GO:0008643///carbohydrate transport+++GO:0008645///hexose transmembrane transport+++GO:0015755///fructose transmembrane transport+++GO:0055085///transmembrane transport+++GO:0070837///dehydroascorbic acid transport+++GO:1904659///glucose transmembrane transport
112	'ADCY6'	-1.190055319	3.90E-30	5.063333333	1.843333333	00230///Purine metabolism+++01522///Endocrine resistance+++04015///Rap1 signaling pathway+++04022///cGMP-PKG signaling pathway+++04024///cAMP signaling pathway+++04062///Chemokine signaling pathway+++04072///Phospholipase D signaling pathway+++04114///Oocyte meiosis+++04211///Longevity regulating pathway+++04213///Longevity regulating pathway - multiple species+++04261///Adrenergic signaling in c…	GO:0005886///plasma membrane+++GO:0005887///integral component of plasma membrane+++GO:0005929///cilium+++GO:0016020///membrane+++GO:0016021///integral component of membrane+++GO:0031226///intrinsic component of plasma membrane+++GO:0032420///stereocilium	GO:0004016///adenylate cyclase activity+++GO:0005080///protein kinase C binding+++GO:0005515///protein binding+++GO:0005524///ATP binding+++GO:0016829///lyase activity+++GO:0019901///protein kinase binding+++GO:0046872///metal ion binding	GO:0002862///negative regulation of inflammatory response to antigenic stimulus+++GO:0003091///renal water homeostasis+++GO:0006171///cAMP biosynthetic process+++GO:0007186///G protein-coupled receptor signaling pathway+++GO:0007189///adenylate cyclase-activating G protein-coupled receptor signaling pathway+++GO:0007190///activation of adenylate cyclase activity+++GO:0007193///adenylate cyclase-i…
11221	'DUSP10'	1.45110451	9.59E-131	28.31666667	62.95666667	04010///MAPK signaling pathway+++04013///MAPK signaling pathway - fly+++04214///Apoptosis - fly	GO:0005634///nucleus+++GO:0005654///nucleoplasm+++GO:0005737///cytoplasm+++GO:0005794///Golgi apparatus+++GO:0005829///cytosol+++GO:0016607///nuclear speck	GO:0004721///phosphoprotein phosphatase activity+++GO:0004722///protein serine/threonine phosphatase activity+++GO:0004725///protein tyrosine phosphatase activity+++GO:0005515///protein binding+++GO:0008138///protein tyrosine/serine/threonine phosphatase activity+++GO:0008330///protein tyrosine/threonine phosphatase activity+++GO:0008432///JUN kinase binding+++GO:0016787///hydrolase activity+++GO…	GO:0000188///inactivation of MAPK activity+++GO:0002819///regulation of adaptive immune response+++GO:0006470///protein dephosphorylation+++GO:0010633///negative regulation of epithelial cell migration+++GO:0016311///dephosphorylation+++GO:0030336///negative regulation of cell migration+++GO:0032496///response to lipopolysaccharide+++GO:0035335///peptidyl-tyrosine dephosphorylation+++GO:0035970//…
112574	'SNX18'	-1.140177201	5.08E-40	9.296666667	3.463333333	05132///Salmonella infection	GO:0010008///endosome membrane+++GO:0030136///clathrin-coated vesicle+++GO:0030659///cytoplasmic vesicle membrane+++GO:0031234///extrinsic component of cytoplasmic side of plasma membrane+++GO:0031410///cytoplasmic vesicle+++GO:0070062///extracellular exosome	GO:0005515///protein binding+++GO:0005546///phosphatidylinositol-4,5-bisphosphate binding	GO:0000281///mitotic cytokinesis+++GO:0006897///endocytosis+++GO:0015031///protein transport+++GO:0016197///endosomal transport+++GO:0036089///cleavage furrow formation+++GO:0043547///positive regulation of GTPase activity
11262	'SP140'	1.10377693	1.59E-31	1.48	2.22		GO:0001650///fibrillar center+++GO:0005634///nucleus+++GO:0005739///mitochondrion+++GO:0016604///nuclear body+++GO:0016605///PML body	GO:0000981///DNA-binding transcription factor activity, RNA polymerase II-specific+++GO:0003677///DNA binding+++GO:0005515///protein binding+++GO:0046872///metal ion binding	GO:0006357///regulation of transcription by RNA polymerase II+++GO:0006952///defense response
11274	'USP18'	4.336180589	1.06E-155	8.883333333	144.88		GO:0005634///nucleus+++GO:0005829///cytosol+++GO:0043231///intracellular membrane-bounded organelle	GO:0004197///cysteine-type endopeptidase activity+++GO:0004843///thiol-dependent ubiquitin-specific protease activity+++GO:0005515///protein binding+++GO:0019785///ISG15-specific protease activity	GO:0006511///ubiquitin-dependent protein catabolic process+++GO:0016579///protein deubiquitination+++GO:0050727///regulation of inflammatory response+++GO:0060338///regulation of type I interferon-mediated signaling pathway+++GO:0060339///negative regulation of type I interferon-mediated signaling pathway
11277	'TREX1'	1.233726536	3.51E-18	8.996666667	17.1	04623///Cytosolic DNA-sensing pathway	GO:0005635///nuclear envelope+++GO:0005654///nucleoplasm+++GO:0005737///cytoplasm+++GO:0005789///endoplasmic reticulum membrane+++GO:0005829///cytosol+++GO:0008250///oligosaccharyltransferase complex+++GO:0016021///integral component of membrane+++GO:0032993///protein-DNA complex+++GO:0043596///nuclear replication fork	GO:0000287///magnesium ion binding+++GO:0003676///nucleic acid binding+++GO:0003690///double-stranded DNA binding+++GO:0003697///single-stranded DNA binding+++GO:0004527///exonuclease activity+++GO:0008296///3'-5'-exodeoxyribonuclease activity+++GO:0008301///DNA binding, bending+++GO:0008408///3'-5' exonuclease activity+++GO:0008853///exodeoxyribonuclease III activity+++GO:0032405///MutLalpha com…	GO:0000077///DNA damage checkpoint+++GO:0000738///DNA catabolic process, exonucleolytic+++GO:0001568///blood vessel development+++GO:0001822///kidney development+++GO:0002253///activation of immune response+++GO:0002281///macrophage activation involved in immune response+++GO:0002320///lymphoid progenitor cell differentiation+++GO:0002383///immune response in brain or nervous system+++GO:0002437/…
112936	'VPS26B'	-1.13695552	3.06E-53	19.14666667	7.15	04144///Endocytosis	GO:0005768///endosome+++GO:0005769///early endosome+++GO:0005770///late endosome+++GO:0005829///cytosol+++GO:0030904///retromer complex+++GO:0030906///retromer, cargo-selective complex+++GO:0045335///phagocytic vesicle	GO:0005515///protein binding	GO:0006886///intracellular protein transport+++GO:0016241///regulation of macroautophagy+++GO:0042147///retrograde transport, endosome to Golgi+++GO:0071346///cellular response to interferon-gamma
113235	'SLC46A1'	-1.749898597	2.33E-43	4.16	1.006666667	01523///Antifolate resistance+++04977///Vitamin digestion and absorption+++04978///Mineral absorption	GO:0005737///cytoplasm+++GO:0005886///plasma membrane+++GO:0009986///cell surface+++GO:0016021///integral component of membrane+++GO:0016323///basolateral plasma membrane+++GO:0016324///apical plasma membrane+++GO:0031526///brush border membrane	GO:0005542///folic acid binding+++GO:0008517///folic acid transmembrane transporter activity+++GO:0015078///proton transmembrane transporter activity+++GO:0015232///heme transporter activity+++GO:0015350///methotrexate transmembrane transporter activity+++GO:0022857///transmembrane transporter activity	GO:0006879///cellular iron ion homeostasis+++GO:0015884///folic acid transport+++GO:0015886///heme transport+++GO:0042168///heme metabolic process+++GO:0046655///folic acid metabolic process+++GO:0051958///methotrexate transport+++GO:0098829///intestinal folate absorption+++GO:1902600///proton transmembrane transport+++GO:1904447///folate import across plasma membrane
11326	'VSIG4'	-1.991932242	1.14E-43	14.62	3.216666667	04610///Complement and coagulation cascades	GO:0016021///integral component of membrane+++GO:0032991///protein-containing complex	GO:0001851///complement component C3b binding+++GO:0005515///protein binding	GO:0006957///complement activation, alternative pathway+++GO:0032703///negative regulation of interleukin-2 production+++GO:0042130///negative regulation of T cell proliferation+++GO:0043031///negative regulation of macrophage activation+++GO:0045957///negative regulation of complement activation, alternative pathway
113277	'TMEM106A'	1.500665139	7.60E-187	18.69333333	43.12333333		GO:0005886///plasma membrane+++GO:0016021///integral component of membrane	GO:0003674///molecular_function+++GO:0005515///protein binding	GO:0008150///biological_process+++GO:0032731///positive regulation of interleukin-1 beta production+++GO:0032755///positive regulation of interleukin-6 production+++GO:0032760///positive regulation of tumor necrosis factor production+++GO:0035780///CD80 biosynthetic process+++GO:0035781///CD86 biosynthetic process+++GO:0042116///macrophage activation+++GO:0043123///positive regulation of I-kappaB…
11343	'MGLL'	2.452596702	0	9.843333333	43.88666667	00561///Glycerolipid metabolism+++04714///Thermogenesis+++04723///Retrograde endocannabinoid signaling+++04923///Regulation of lipolysis in adipocytes	GO:0005654///nucleoplasm+++GO:0005789///endoplasmic reticulum membrane+++GO:0005829///cytosol+++GO:0005886///plasma membrane+++GO:0016020///membrane+++GO:0019898///extrinsic component of membrane	GO:0004622///lysophospholipase activity+++GO:0005515///protein binding+++GO:0016298///lipase activity+++GO:0042803///protein homodimerization activity+++GO:0047372///acylglycerol lipase activity	GO:0006629///lipid metabolic process+++GO:0006633///fatty acid biosynthetic process+++GO:0006954///inflammatory response+++GO:0009966///regulation of signal transduction+++GO:0019369///arachidonic acid metabolic process+++GO:0019433///triglyceride catabolic process+++GO:0036155///acylglycerol acyl-chain remodeling+++GO:0046464///acylglycerol catabolic process+++GO:0050727///regulation of inflamma…
113655	'MFSD3'	-1.02153045	1.00E-06	5.846666667	2.33		GO:0016020///membrane+++GO:0016021///integral component of membrane	GO:0005515///protein binding+++GO:0015295///solute:proton symporter activity+++GO:0022857///transmembrane transporter activity	GO:0055085///transmembrane transport+++GO:1902600///proton transmembrane transport
113878	'DTX2'	1.077958722	4.10E-33	11.29	18.51	04330///Notch signaling pathway	GO:0005634///nucleus+++GO:0005654///nucleoplasm+++GO:0005737///cytoplasm+++GO:0031965///nuclear membrane	GO:0005515///protein binding+++GO:0008270///zinc ion binding+++GO:0016740///transferase activity+++GO:0046872///metal ion binding+++GO:0061630///ubiquitin protein ligase activity	GO:0007219///Notch signaling pathway+++GO:0016567///protein ubiquitination
114132	'SIGLEC11'	-1.181377937	3.29E-12	5.546666667	2.156666667		GO:0005886///plasma membrane+++GO:0016020///membrane+++GO:0016021///integral component of membrane	GO:0019902///phosphatase binding+++GO:0030246///carbohydrate binding+++GO:0033691///sialic acid binding	GO:0007155///cell adhesion
114769	'CARD16'	1.647562035	2.83E-82	83.29333333	207.6333333	04621///NOD-like receptor signaling pathway	GO:0032991///protein-containing complex+++GO:0097179///protease inhibitor complex	GO:0004869///cysteine-type endopeptidase inhibitor activity+++GO:0005515///protein binding+++GO:0019900///kinase binding+++GO:0030414///peptidase inhibitor activity+++GO:0042802///identical protein binding+++GO:0046872///metal ion binding+++GO:0050700///CARD domain binding+++GO:0061630///ubiquitin protein ligase activity+++GO:0089720///caspase binding	GO:0010466///negative regulation of peptidase activity+++GO:0010804///negative regulation of tumor necrosis factor-mediated signaling pathway+++GO:0016567///protein ubiquitination+++GO:0031665///negative regulation of lipopolysaccharide-mediated signaling pathway+++GO:0032091///negative regulation of protein binding+++GO:0032691///negative regulation of interleukin-1 beta production+++GO:0042981/…
114907	'FBXO32'	2.285790572	8.48E-103	1.673333333	6.67	04068///FoxO signaling pathway	GO:0005634///nucleus+++GO:0005654///nucleoplasm+++GO:0005737///cytoplasm+++GO:0005829///cytosol+++GO:0019005///SCF ubiquitin ligase complex+++GO:0030018///Z disc	GO:0005515///protein binding	GO:0000209///protein polyubiquitination+++GO:0014894///response to denervation involved in regulation of muscle adaptation+++GO:0016567///protein ubiquitination+++GO:0043687///post-translational protein modification+++GO:0071549///cellular response to dexamethasone stimulus
114908	'TMEM123'	1.18404323	0	225.91	418.2233333		GO:0009897///external side of plasma membrane+++GO:0016021///integral component of membrane+++GO:0031410///cytoplasmic vesicle	GO:0005515///protein binding+++GO:0038023///signaling receptor activity	GO:0070267///oncosis
115004	'CGAS'	1.122551948	6.56E-101	22.1	39.50666667	04623///Cytosolic DNA-sensing pathway+++05131///Shigellosis+++05163///Human cytomegalovirus infection+++05168///Herpes simplex virus 1 infection+++05170///Human immunodeficiency virus 1 infection+++05171///Coronavirus disease - COVID-19	GO:0005634///nucleus+++GO:0005829///cytosol+++GO:0005886///plasma membrane+++GO:0035861///site of double-strand break	GO:0003677///DNA binding+++GO:0003682///chromatin binding+++GO:0003690///double-stranded DNA binding+++GO:0005515///protein binding+++GO:0005524///ATP binding+++GO:0005525///GTP binding+++GO:0005546///phosphatidylinositol-4,5-bisphosphate binding+++GO:0046872///metal ion binding+++GO:0061501///cyclic-GMP-AMP synthase activity	GO:0002218///activation of innate immune response+++GO:0002230///positive regulation of defense response to virus by host+++GO:0002637///regulation of immunoglobulin production+++GO:0006281///DNA repair+++GO:0006974///cellular response to DNA damage stimulus+++GO:0008340///determination of adult lifespan+++GO:0010753///positive regulation of cGMP-mediated signaling+++GO:0016032///viral process+++…
1152	'CKB'	4.579955192	8.00E-240	2.78	54.13666667	00330///Arginine and proline metabolism	GO:0005615///extracellular space+++GO:0005634///nucleus+++GO:0005739///mitochondrion+++GO:0005829///cytosol+++GO:0030425///dendrite+++GO:0043025///neuronal cell body+++GO:0070062///extracellular exosome	GO:0000166///nucleotide binding+++GO:0003824///catalytic activity+++GO:0004111///creatine kinase activity+++GO:0005515///protein binding+++GO:0005524///ATP binding+++GO:0016301///kinase activity+++GO:0016740///transferase activity+++GO:0016772///transferase activity, transferring phosphorus-containing groups+++GO:0031625///ubiquitin protein ligase binding	GO:0006600///creatine metabolic process+++GO:0007420///brain development+++GO:0016310///phosphorylation+++GO:0021549///cerebellum development+++GO:0021762///substantia nigra development+++GO:0030644///cellular chloride ion homeostasis+++GO:0046314///phosphocreatine biosynthetic process
115361	'GBP4'	4.797769096	0	2.993333333	67.89333333	04621///NOD-like receptor signaling pathway	GO:0000139///Golgi membrane+++GO:0005634///nucleus+++GO:0005737///cytoplasm+++GO:0005794///Golgi apparatus+++GO:0005829///cytosol+++GO:0005886///plasma membrane+++GO:0016020///membrane+++GO:0031410///cytoplasmic vesicle+++GO:0048471///perinuclear region of cytoplasm	GO:0000166///nucleotide binding+++GO:0003924///GTPase activity+++GO:0005515///protein binding+++GO:0005525///GTP binding+++GO:0016787///hydrolase activity+++GO:0042802///identical protein binding+++GO:0042803///protein homodimerization activity	GO:0042832///defense response to protozoan+++GO:0050830///defense response to Gram-positive bacterium+++GO:0071346///cellular response to interferon-gamma
115362	'GBP5'	3.810348655	0	2.53	28.90666667	04621///NOD-like receptor signaling pathway	GO:0000139///Golgi membrane+++GO:0005737///cytoplasm+++GO:0005794///Golgi apparatus+++GO:0016020///membrane+++GO:0031410///cytoplasmic vesicle+++GO:0048471///perinuclear region of cytoplasm	GO:0003924///GTPase activity+++GO:0005515///protein binding+++GO:0005525///GTP binding+++GO:0042802///identical protein binding+++GO:0042803///protein homodimerization activity	GO:0006954///inflammatory response+++GO:0032731///positive regulation of interleukin-1 beta production+++GO:0032741///positive regulation of interleukin-18 production+++GO:0034067///protein localization to Golgi apparatus+++GO:0045089///positive regulation of innate immune response+++GO:0051289///protein homotetramerization+++GO:0071346///cellular response to interferon-gamma+++GO:1900017///posit…
115703	'ARHGAP33'	-1.296305166	1.42E-20	5.79	1.843333333		GO:0005737///cytoplasm+++GO:0005829///cytosol+++GO:0005886///plasma membrane+++GO:0032991///protein-containing complex+++GO:0043197///dendritic spine	GO:0005096///GTPase activator activity+++GO:0005515///protein binding+++GO:0019901///protein kinase binding+++GO:0035091///phosphatidylinositol binding	GO:0007165///signal transduction+++GO:0007264///small GTPase mediated signal transduction+++GO:0009636///response to toxic substance+++GO:0015031///protein transport+++GO:0043547///positive regulation of GTPase activity+++GO:0050790///regulation of catalytic activity+++GO:0051056///regulation of small GTPase mediated signal transduction+++GO:0061001///regulation of dendritic spine morphogenesis
115708	'TRMT61A'	1.055502251	5.35E-22	4.5	7.616666667		GO:0005634///nucleus+++GO:0005654///nucleoplasm+++GO:0031515///tRNA (m1A) methyltransferase complex	GO:0005515///protein binding+++GO:0016429///tRNA (adenine-N1-)-methyltransferase activity+++GO:0061953///mRNA (adenine-N1-)-methyltransferase activity	GO:0006400///tRNA modification+++GO:0030488///tRNA methylation+++GO:0080009///mRNA methylation
115992	'RNF166'	-1.08732576	3.79E-42	38.21333333	14.61		GO:0005737///cytoplasm	GO:0005515///protein binding+++GO:0046872///metal ion binding+++GO:0061630///ubiquitin protein ligase activity	GO:0000209///protein polyubiquitination+++GO:0006511///ubiquitin-dependent protein catabolic process+++GO:0006914///autophagy+++GO:0016567///protein ubiquitination+++GO:0045087///innate immune response
116071	'BATF2'	3.812586922	2.16E-167	1.796666667	20.28666667	05235///PD-L1 expression and PD-1 checkpoint pathway in cancer	GO:0000785///chromatin+++GO:0005634///nucleus	GO:0000978///RNA polymerase II proximal promoter sequence-specific DNA binding+++GO:0000981///DNA-binding transcription factor activity, RNA polymerase II-specific+++GO:0003677///DNA binding+++GO:0003700///DNA-binding transcription factor activity+++GO:0005515///protein binding	GO:0006357///regulation of transcription by RNA polymerase II+++GO:0042832///defense response to protozoan+++GO:0043011///myeloid dendritic cell differentiation
116151	'FAM210B'	-1.219859381	2.66E-12	4.466666667	1.563333333		GO:0005739///mitochondrion+++GO:0005741///mitochondrial outer membrane+++GO:0016021///integral component of membrane+++GO:0031224///intrinsic component of membrane	GO:0005515///protein binding	GO:0043249///erythrocyte maturation+++GO:0045648///positive regulation of erythrocyte differentiation+++GO:0071392///cellular response to estradiol stimulus
116211	'TM4SF19'	1.763407462	9.84E-24	5.193333333	14.17666667		GO:0016020///membrane+++GO:0016021///integral component of membrane	GO:0005515///protein binding
116496	'NIBAN1'	1.289652504	7.65E-231	21.36	42.56		GO:0005737///cytoplasm+++GO:0005829///cytosol+++GO:0005886///plasma membrane+++GO:0016020///membrane+++GO:0070062///extracellular exosome	GO:0003674///molecular_function+++GO:0005515///protein binding	GO:0001933///negative regulation of protein phosphorylation+++GO:0001934///positive regulation of protein phosphorylation+++GO:0006417///regulation of translation+++GO:0034976///response to endoplasmic reticulum stress+++GO:0045727///positive regulation of translation
116983	'ACAP3'	-1.041833081	4.46E-14	5.566666667	2.123333333	04144///Endocytosis	GO:0030426///growth cone	GO:0005096///GTPase activator activity+++GO:0046872///metal ion binding	GO:0001764///neuron migration+++GO:0010975///regulation of neuron projection development+++GO:0043547///positive regulation of GTPase activity+++GO:0050790///regulation of catalytic activity
116988	'AGAP3'	1.290918671	1.52E-182	33.13666667	65.64	04144///Endocytosis	GO:0005634///nucleus+++GO:0005737///cytoplasm+++GO:0016020///membrane+++GO:0071944///cell periphery	GO:0000166///nucleotide binding+++GO:0003924///GTPase activity+++GO:0005096///GTPase activator activity+++GO:0005525///GTP binding+++GO:0031593///polyubiquitin modification-dependent protein binding+++GO:0046872///metal ion binding	GO:0007165///signal transduction+++GO:0034614///cellular response to reactive oxygen species+++GO:0043161///proteasome-mediated ubiquitin-dependent protein catabolic process+++GO:0043547///positive regulation of GTPase activity+++GO:0050790///regulation of catalytic activity
117177	'RAB3IP'	1.219042324	1.63E-15	1.646666667	4.24		GO:0005634///nucleus+++GO:0005813///centrosome+++GO:0005815///microtubule organizing center+++GO:0005829///cytosol+++GO:0030027///lamellipodium+++GO:0036064///ciliary basal body+++GO:0070319///Golgi to plasma membrane transport vesicle	GO:0005085///guanyl-nucleotide exchange factor activity+++GO:0005515///protein binding+++GO:0042802///identical protein binding	GO:0006612///protein targeting to membrane+++GO:0006887///exocytosis+++GO:0006893///Golgi to plasma membrane transport+++GO:0033365///protein localization to organelle+++GO:0050790///regulation of catalytic activity+++GO:0060271///cilium assembly+++GO:0097711///ciliary basal body-plasma membrane docking
117178	'SSX2IP'	-1.144336115	3.80E-16	3.61	1.683333333	04520///Adherens junction	GO:0005634///nucleus+++GO:0005737///cytoplasm+++GO:0005815///microtubule organizing center+++GO:0005912///adherens junction+++GO:0031252///cell leading edge+++GO:0032991///protein-containing complex+++GO:0034451///centriolar satellite+++GO:0036064///ciliary basal body	GO:0005515///protein binding+++GO:0019904///protein domain specific binding	GO:0007098///centrosome cycle+++GO:0007155///cell adhesion+++GO:0035020///regulation of Rac protein signal transduction+++GO:0035735///intraciliary transport involved in cilium assembly+++GO:0060271///cilium assembly+++GO:2000145///regulation of cell motility
117247	'SLC16A10'	1.022329349	3.12E-13	1.003333333	2.153333333	04919///Thyroid hormone signaling pathway+++04974///Protein digestion and absorption	GO:0005886///plasma membrane+++GO:0005887///integral component of plasma membrane+++GO:0016020///membrane+++GO:0016021///integral component of membrane+++GO:0016323///basolateral plasma membrane+++GO:0030054///cell junction+++GO:0043231///intracellular membrane-bounded organelle	GO:0005515///protein binding+++GO:0015171///amino acid transmembrane transporter activity+++GO:0015173///aromatic amino acid transmembrane transporter activity+++GO:0015349///thyroid hormone transmembrane transporter activity+++GO:0022857///transmembrane transporter activity	GO:0003333///amino acid transmembrane transport+++GO:0006590///thyroid hormone generation+++GO:0006865///amino acid transport+++GO:0015801///aromatic amino acid transport+++GO:0055085///transmembrane transport+++GO:0070327///thyroid hormone transport+++GO:0070460///thyroid-stimulating hormone secretion
117289	'TAGAP'	1.236572807	1.22E-146	23.59333333	45.17		GO:0005829///cytosol	GO:0005085///guanyl-nucleotide exchange factor activity+++GO:0005096///GTPase activator activity+++GO:0005515///protein binding	GO:0007165///signal transduction+++GO:0050790///regulation of catalytic activity+++GO:0051056///regulation of small GTPase mediated signal transduction
117584	'RFFL'	1.126039561	2.67E-66	5.23	9.303333333		GO:0000139///Golgi membrane+++GO:0005654///nucleoplasm+++GO:0005737///cytoplasm+++GO:0005764///lysosome+++GO:0005829///cytosol+++GO:0005886///plasma membrane+++GO:0010008///endosome membrane+++GO:0016020///membrane+++GO:0055038///recycling endosome membrane	GO:0002020///protease binding+++GO:0002039///p53 binding+++GO:0005515///protein binding+++GO:0019901///protein kinase binding+++GO:0031625///ubiquitin protein ligase binding+++GO:0046872///metal ion binding+++GO:0061630///ubiquitin protein ligase activity	GO:0006511///ubiquitin-dependent protein catabolic process+++GO:0006915///apoptotic process+++GO:0010762///regulation of fibroblast migration+++GO:0010804///negative regulation of tumor necrosis factor-mediated signaling pathway+++GO:0032006///regulation of TOR signaling+++GO:0043161///proteasome-mediated ubiquitin-dependent protein catabolic process+++GO:0070936///protein K48-linked ubiquitinati…
118788	'PIK3AP1'	1.461835159	0	33.76666667	75.75666667	04151///PI3K-Akt signaling pathway+++04662///B cell receptor signaling pathway	GO:0005829///cytosol+++GO:0005886///plasma membrane+++GO:0016020///membrane	GO:0003953///NAD+ nucleosidase activity+++GO:0005102///signaling receptor binding+++GO:0005515///protein binding+++GO:0036312///phosphatidylinositol 3-kinase regulatory subunit binding+++GO:0042802///identical protein binding	GO:0014068///positive regulation of phosphatidylinositol 3-kinase signaling+++GO:0034134///toll-like receptor 2 signaling pathway+++GO:0034142///toll-like receptor 4 signaling pathway+++GO:0034154///toll-like receptor 7 signaling pathway+++GO:0034162///toll-like receptor 9 signaling pathway+++GO:0050727///regulation of inflammatory response+++GO:0051897///positive regulation of protein kinase B s…
1193	'CLIC2'	2.213015303	1.42E-72	2.81	10.61		GO:0005634///nucleus+++GO:0005654///nucleoplasm+++GO:0005737///cytoplasm+++GO:0005829///cytosol+++GO:0005886///plasma membrane+++GO:0016020///membrane+++GO:0034707///chloride channel complex	GO:0004364///glutathione transferase activity+++GO:0004602///glutathione peroxidase activity+++GO:0005244///voltage-gated ion channel activity+++GO:0005254///chloride channel activity+++GO:0005515///protein binding	GO:0006749///glutathione metabolic process+++GO:0006821///chloride transport+++GO:0007165///signal transduction+++GO:0010880///regulation of release of sequestered calcium ion into cytosol by sarcoplasmic reticulum+++GO:0010881///regulation of cardiac muscle contraction by regulation of the release of sequestered calcium ion+++GO:0051099///positive regulation of binding+++GO:0060315///negative re…
120	'ADD3'	-1.580776162	1.88E-28	5.043333333	1.366666667		GO:0000794///condensed nuclear chromosome+++GO:0005737///cytoplasm+++GO:0005829///cytosol+++GO:0005856///cytoskeleton+++GO:0005886///plasma membrane+++GO:0005903///brush border+++GO:0005911///cell-cell junction+++GO:0005938///cell cortex+++GO:0014069///postsynaptic density+++GO:0016020///membrane	GO:0003779///actin binding+++GO:0005200///structural constituent of cytoskeleton+++GO:0005516///calmodulin binding+++GO:0051015///actin filament binding	GO:0007010///cytoskeleton organization+++GO:0051016///barbed-end actin filament capping+++GO:0055085///transmembrane transport
120425	'JAML'	-1.729919466	2.87E-21	9.113333333	2.246666667		GO:0005654///nucleoplasm+++GO:0005886///plasma membrane+++GO:0005923///bicellular tight junction+++GO:0016020///membrane+++GO:0016021///integral component of membrane+++GO:0030054///cell junction	GO:0005178///integrin binding+++GO:0042803///protein homodimerization activity+++GO:0050839///cell adhesion molecule binding	GO:0002376///immune system process+++GO:0007155///cell adhesion+++GO:0007157///heterophilic cell-cell adhesion via plasma membrane cell adhesion molecules+++GO:0030593///neutrophil chemotaxis+++GO:0035696///monocyte extravasation+++GO:0046629///gamma-delta T cell activation+++GO:0050776///regulation of immune response+++GO:0050900///leukocyte migration+++GO:0060054///positive regulation of epithe…
121268	'RHEBL1'	2.198475191	1.66E-13	1.25	4.713333333		GO:0005737///cytoplasm+++GO:0005886///plasma membrane+++GO:0012505///endomembrane system+++GO:0016020///membrane+++GO:0016021///integral component of membrane	GO:0003924///GTPase activity+++GO:0005515///protein binding+++GO:0005525///GTP binding+++GO:0019003///GDP binding+++GO:0046872///metal ion binding	GO:0007165///signal transduction+++GO:0007264///small GTPase mediated signal transduction+++GO:0031929///TOR signaling+++GO:0051092///positive regulation of NF-kappaB transcription factor activity
122319436	'LOC122319436'	2.261553128	1.41E-127	2.026666667	7.926666667
123016	'TTC8'	-1.277498431	2.63E-07	3.07	1.016666667		GO:0005813///centrosome+++GO:0005829///cytosol+++GO:0005929///cilium+++GO:0016020///membrane+++GO:0032391///photoreceptor connecting cilium+++GO:0034464///BBSome+++GO:0036064///ciliary basal body+++GO:0060170///ciliary membrane+++GO:0097730///non-motile cilium	GO:0001103///RNA polymerase II repressing transcription factor binding+++GO:0005515///protein binding+++GO:0061629///RNA polymerase II sequence-specific DNA-binding transcription factor binding	GO:0001736///establishment of planar polarity+++GO:0007411///axon guidance+++GO:0007608///sensory perception of smell+++GO:0015031///protein transport+++GO:0021772///olfactory bulb development+++GO:0032880///regulation of protein localization+++GO:0034260///negative regulation of GTPase activity+++GO:0035264///multicellular organism growth+++GO:0045198///establishment of epithelial cell apical/ba…
1234	'CCR5'	2.012710947	2.70E-28	1.033333333	3.406666667	04060///Cytokine-cytokine receptor interaction+++04061///Viral protein interaction with cytokine and cytokine receptor+++04062///Chemokine signaling pathway+++04144///Endocytosis+++05145///Toxoplasmosis+++05163///Human cytomegalovirus infection+++05167///Kaposi sarcoma-associated herpesvirus infection+++05170///Human immunodeficiency virus 1 infection+++05203///Viral carcinogenesis	GO:0005737///cytoplasm+++GO:0005768///endosome+++GO:0005886///plasma membrane+++GO:0005887///integral component of plasma membrane+++GO:0009897///external side of plasma membrane+++GO:0009986///cell surface+++GO:0016020///membrane+++GO:0016021///integral component of membrane	GO:0001618///virus receptor activity+++GO:0003779///actin binding+++GO:0004435///phosphatidylinositol phospholipase C activity+++GO:0004930///G protein-coupled receptor activity+++GO:0004950///chemokine receptor activity+++GO:0005515///protein binding+++GO:0015026///coreceptor activity+++GO:0016493///C-C chemokine receptor activity+++GO:0019957///C-C chemokine binding+++GO:0042802///identical pro…	GO:0000165///MAPK cascade+++GO:0002407///dendritic cell chemotaxis+++GO:0006816///calcium ion transport+++GO:0006935///chemotaxis+++GO:0006954///inflammatory response+++GO:0006955///immune response+++GO:0006968///cellular defense response+++GO:0007165///signal transduction+++GO:0007166///cell surface receptor signaling pathway+++GO:0007186///G protein-coupled receptor signaling pathway+++GO:00072…
123879	'DCUN1D3'	1.486785239	1.01E-33	1.486666667	3.393333333		GO:0000151///ubiquitin ligase complex+++GO:0005634///nucleus+++GO:0005737///cytoplasm+++GO:0005886///plasma membrane+++GO:0048471///perinuclear region of cytoplasm	GO:0003674///molecular_function+++GO:0005515///protein binding+++GO:0031624///ubiquitin conjugating enzyme binding+++GO:0032182///ubiquitin-like protein binding+++GO:0097602///cullin family protein binding	GO:0010225///response to UV-C+++GO:0010332///response to gamma radiation+++GO:0010564///regulation of cell cycle process+++GO:0030308///negative regulation of cell growth+++GO:0043065///positive regulation of apoptotic process+++GO:0043687///post-translational protein modification+++GO:0045116///protein neddylation+++GO:0051443///positive regulation of ubiquitin-protein transferase activity+++GO:…
124359	'CDYL2'	1.212377408	3.82E-29	1.59	3.01		GO:0005634///nucleus	GO:0003714///transcription corepressor activity+++GO:0003824///catalytic activity+++GO:0005515///protein binding+++GO:0035064///methylated histone binding	GO:0045892///negative regulation of transcription, DNA-templated
124540	'MSI2'	-1.440078825	6.17E-25	3.583333333	1.293333333	03015///mRNA surveillance pathway	GO:0005737///cytoplasm+++GO:0005829///cytosol+++GO:0005844///polysome+++GO:0043231///intracellular membrane-bounded organelle	GO:0003676///nucleic acid binding+++GO:0003723///RNA binding+++GO:0005515///protein binding+++GO:0008266///poly(U) RNA binding+++GO:0042802///identical protein binding	GO:0048864///stem cell development
124905441	'LOC124905441'	1.356008975	1.77E-09	1.786666667	4.646666667
124907874	'LOC124907874'	-1.097354217	1.31E-04	3.533333333	1.343333333
124935	'SLC43A2'	1.985981995	6.00E-166	8.716666667	28.49		GO:0005886///plasma membrane+++GO:0016021///integral component of membrane	GO:0005515///protein binding+++GO:0015171///amino acid transmembrane transporter activity+++GO:0015175///neutral amino acid transmembrane transporter activity+++GO:0015179///L-amino acid transmembrane transporter activity	GO:0006865///amino acid transport+++GO:0015804///neutral amino acid transport+++GO:0015807///L-amino acid transport+++GO:0051956///negative regulation of amino acid transport+++GO:0060358///negative regulation of leucine import+++GO:1902475///L-alpha-amino acid transmembrane transport
1263	'PLK3'	2.15193531	7.22E-106	6.41	23.06666667	04068///FoxO signaling pathway+++04625///C-type lectin receptor signaling pathway+++05152///Tuberculosis	GO:0000922///spindle pole+++GO:0005634///nucleus+++GO:0005654///nucleoplasm+++GO:0005730///nucleolus+++GO:0005737///cytoplasm+++GO:0005794///Golgi apparatus+++GO:0005795///Golgi stack+++GO:0005813///centrosome+++GO:0005815///microtubule organizing center+++GO:0005856///cytoskeleton+++GO:0030425///dendrite+++GO:0043025///neuronal cell body	GO:0000166///nucleotide binding+++GO:0002039///p53 binding+++GO:0004672///protein kinase activity+++GO:0004674///protein serine/threonine kinase activity+++GO:0005515///protein binding+++GO:0005524///ATP binding+++GO:0016301///kinase activity+++GO:0016740///transferase activity	GO:0000082///G1/S transition of mitotic cell cycle+++GO:0000086///G2/M transition of mitotic cell cycle+++GO:0000122///negative regulation of transcription by RNA polymerase II+++GO:0000278///mitotic cell cycle+++GO:0000302///response to reactive oxygen species+++GO:0006468///protein phosphorylation+++GO:0006915///apoptotic process+++GO:0006970///response to osmotic stress+++GO:0006974///cellular…
1267	'CNP'	1.186179807	2.86E-125	19.02333333	35.30333333		GO:0005615///extracellular space+++GO:0005737///cytoplasm+++GO:0005741///mitochondrial outer membrane+++GO:0005743///mitochondrial inner membrane+++GO:0005874///microtubule+++GO:0005886///plasma membrane+++GO:0005902///microvillus+++GO:0016020///membrane+++GO:0031143///pseudopodium+++GO:0035748///myelin sheath abaxonal region+++GO:0035749///myelin sheath adaxonal region+++GO:0042470///melanosome+…	GO:0003723///RNA binding+++GO:0004113///2',3'-cyclic-nucleotide 3'-phosphodiesterase activity+++GO:0005515///protein binding+++GO:0030551///cyclic nucleotide binding	GO:0000226///microtubule cytoskeleton organization+++GO:0007268///chemical synaptic transmission+++GO:0007409///axonogenesis+++GO:0007568///aging+++GO:0008344///adult locomotory behavior+++GO:0009214///cyclic nucleotide catabolic process+++GO:0009636///response to toxic substance+++GO:0021762///substantia nigra development+++GO:0030900///forebrain development+++GO:0032496///response to lipopolysa…
126820	'DNAI3'	2.014117571	5.38E-70	2.996666667	9.88		GO:0005737///cytoplasm+++GO:0005858///axonemal dynein complex+++GO:0036156///inner dynein arm	GO:0005515///protein binding+++GO:0045503///dynein light chain binding+++GO:0045504///dynein heavy chain binding+++GO:0071933///Arp2/3 complex binding	GO:0007018///microtubule-based movement+++GO:0030336///negative regulation of cell migration+++GO:0034316///negative regulation of Arp2/3 complex-mediated actin nucleation+++GO:0036159///inner dynein arm assembly+++GO:0045669///positive regulation of osteoblast differentiation+++GO:0060294///cilium movement involved in cell motility
127281	'PRXL2B'	1.175622239	2.77E-09	1.803333333	3.326666667	00590///Arachidonic acid metabolism	GO:0005737///cytoplasm+++GO:0005783///endoplasmic reticulum+++GO:0005829///cytosol+++GO:0043209///myelin sheath+++GO:0070062///extracellular exosome	GO:0005515///protein binding+++GO:0016209///antioxidant activity+++GO:0016491///oxidoreductase activity+++GO:0016616///oxidoreductase activity, acting on the CH-OH group of donors, NAD or NADP as acceptor+++GO:0047017///prostaglandin-F synthase activity	GO:0001516///prostaglandin biosynthetic process+++GO:0006629///lipid metabolic process+++GO:0006631///fatty acid metabolic process+++GO:0006633///fatty acid biosynthetic process+++GO:0006693///prostaglandin metabolic process+++GO:0098869///cellular oxidant detoxification
127544	'RNF19B'	1.945674839	0	20.31333333	64.40666667		GO:0000151///ubiquitin ligase complex+++GO:0005737///cytoplasm+++GO:0005783///endoplasmic reticulum+++GO:0005789///endoplasmic reticulum membrane+++GO:0005829///cytosol+++GO:0016021///integral component of membrane+++GO:0044194///cytolytic granule	GO:0005515///protein binding+++GO:0031624///ubiquitin conjugating enzyme binding+++GO:0043130///ubiquitin binding+++GO:0046872///metal ion binding+++GO:0061630///ubiquitin protein ligase activity	GO:0000209///protein polyubiquitination+++GO:0002250///adaptive immune response+++GO:0006511///ubiquitin-dependent protein catabolic process+++GO:0032436///positive regulation of proteasomal ubiquitin-dependent protein catabolic process+++GO:0042267///natural killer cell mediated cytotoxicity+++GO:0051865///protein autoubiquitination
128346	'C1orf162'	-1.494120882	1.96E-36	47.88333333	13.85666667		GO:0016020///membrane+++GO:0016021///integral component of membrane
1284	'COL4A2'	2.444097188	3.85E-162	2.623333333	11.64666667	04151///PI3K-Akt signaling pathway+++04510///Focal adhesion+++04512///ECM-receptor interaction+++04926///Relaxin signaling pathway+++04933///AGE-RAGE signaling pathway in diabetic complications+++04974///Protein digestion and absorption+++05146///Amoebiasis+++05165///Human papillomavirus infection+++05200///Pathways in cancer+++05222///Small cell lung cancer	GO:0005576///extracellular region+++GO:0005581///collagen trimer+++GO:0005587///collagen type IV trimer+++GO:0005604///basement membrane+++GO:0005615///extracellular space+++GO:0005788///endoplasmic reticulum lumen+++GO:0016020///membrane+++GO:0031012///extracellular matrix+++GO:0062023///collagen-containing extracellular matrix+++GO:0070062///extracellular exosome	GO:0005201///extracellular matrix structural constituent+++GO:0005515///protein binding+++GO:0030020///extracellular matrix structural constituent conferring tensile strength	GO:0001525///angiogenesis+++GO:0006351///transcription, DNA-templated+++GO:0007568///aging+++GO:0014823///response to activity+++GO:0016525///negative regulation of angiogenesis+++GO:0030198///extracellular matrix organization+++GO:0030199///collagen fibril organization+++GO:0035987///endodermal cell differentiation+++GO:0038063///collagen-activated tyrosine kinase receptor signaling pathway+++GO…
129607	'CMPK2'	4.045987442	7.23E-126	9.086666667	121.84	00240///Pyrimidine metabolism+++01240///Biosynthesis of cofactors	GO:0005654///nucleoplasm+++GO:0005737///cytoplasm+++GO:0005739///mitochondrion	GO:0004127///cytidylate kinase activity+++GO:0004550///nucleoside diphosphate kinase activity+++GO:0004798///thymidylate kinase activity+++GO:0005524///ATP binding+++GO:0009041///uridylate kinase activity+++GO:0016301///kinase activity+++GO:0033862///UMP kinase activity+++GO:0036430///CMP kinase activity+++GO:0036431///dCMP kinase activity	GO:0006165///nucleoside diphosphate phosphorylation+++GO:0006227///dUDP biosynthetic process+++GO:0006233///dTDP biosynthetic process+++GO:0006235///dTTP biosynthetic process+++GO:0009142///nucleoside triphosphate biosynthetic process+++GO:0046940///nucleoside monophosphate phosphorylation+++GO:0071222///cellular response to lipopolysaccharide
1303	'COL12A1'	-1.042207457	4.01E-26	3.83	1.54	04974///Protein digestion and absorption	GO:0005576///extracellular region+++GO:0005581///collagen trimer+++GO:0005595///collagen type XII trimer+++GO:0005615///extracellular space+++GO:0005788///endoplasmic reticulum lumen+++GO:0062023///collagen-containing extracellular matrix+++GO:0070062///extracellular exosome+++GO:1903561///extracellular vesicle	GO:0030020///extracellular matrix structural constituent conferring tensile strength	GO:0007155///cell adhesion+++GO:0030199///collagen fibril organization+++GO:0035987///endodermal cell differentiation
1316	'KLF6'	1.642767716	0	18.04666667	45.92		GO:0000785///chromatin+++GO:0001650///fibrillar center+++GO:0005634///nucleus+++GO:0005654///nucleoplasm+++GO:0005730///nucleolus+++GO:0005829///cytosol+++GO:0043231///intracellular membrane-bounded organelle	GO:0000978///RNA polymerase II proximal promoter sequence-specific DNA binding+++GO:0000981///DNA-binding transcription factor activity, RNA polymerase II-specific+++GO:0001228///DNA-binding transcription activator activity, RNA polymerase II-specific+++GO:0005515///protein binding+++GO:0046872///metal ion binding+++GO:1990837///sequence-specific double-stranded DNA binding	GO:0006357///regulation of transcription by RNA polymerase II+++GO:0030183///B cell differentiation+++GO:0045893///positive regulation of transcription, DNA-templated+++GO:0045944///positive regulation of transcription by RNA polymerase II
131601	'TPRA1'	1.073695889	5.09E-59	14.52333333	24.81333333		GO:0005886///plasma membrane+++GO:0016020///membrane+++GO:0016021///integral component of membrane	GO:0004930///G protein-coupled receptor activity+++GO:0005515///protein binding	GO:0006629///lipid metabolic process+++GO:0007186///G protein-coupled receptor signaling pathway+++GO:0007568///aging+++GO:0040016///embryonic cleavage+++GO:1901991///negative regulation of mitotic cell cycle phase transition
1318	'SLC31A2'	1.671010675	3.65E-56	9.503333333	24.58		GO:0005770///late endosome+++GO:0005886///plasma membrane+++GO:0005887///integral component of plasma membrane+++GO:0016021///integral component of membrane+++GO:0055037///recycling endosome	GO:0005375///copper ion transmembrane transporter activity+++GO:0005515///protein binding	GO:0006825///copper ion transport+++GO:0006878///cellular copper ion homeostasis+++GO:0035434///copper ion transmembrane transport+++GO:1902311///regulation of copper ion transmembrane transport
132	'ADK'	-1.266601577	1.75E-28	19.05	6.223333333	00230///Purine metabolism	GO:0005634///nucleus+++GO:0005654///nucleoplasm+++GO:0005829///cytosol+++GO:0005886///plasma membrane	GO:0003723///RNA binding+++GO:0004001///adenosine kinase activity+++GO:0005524///ATP binding+++GO:0016301///kinase activity+++GO:0046872///metal ion binding	GO:0006166///purine ribonucleoside salvage+++GO:0006175///dATP biosynthetic process+++GO:0009156///ribonucleoside monophosphate biosynthetic process+++GO:0016310///phosphorylation+++GO:0043101///purine-containing compound salvage+++GO:0044209///AMP salvage
132299	'OCIAD2'	-1.039055541	1.67E-04	6.556666667	2.596666667		GO:0005764///lysosome+++GO:0005768///endosome+++GO:0005794///Golgi apparatus		GO:0006897///endocytosis+++GO:0009617///response to bacterium+++GO:0046427///positive regulation of JAK-STAT cascade+++GO:0061484///hematopoietic stem cell homeostasis
132321	'C4orf33'	1.022454157	3.20E-24	6.91	13.18			GO:0005515///protein binding
1326	'MAP3K8'	1.135462631	3.29E-31	6.683333333	11.52333333	04010///MAPK signaling pathway+++04620///Toll-like receptor signaling pathway+++04660///T cell receptor signaling pathway+++04668///TNF signaling pathway	GO:0005829///cytosol	GO:0000166///nucleotide binding+++GO:0000287///magnesium ion binding+++GO:0004672///protein kinase activity+++GO:0004674///protein serine/threonine kinase activity+++GO:0004709///MAP kinase kinase kinase activity+++GO:0005515///protein binding+++GO:0005524///ATP binding+++GO:0016301///kinase activity+++GO:0016740///transferase activity	GO:0000165///MAPK cascade+++GO:0006468///protein phosphorylation+++GO:0007049///cell cycle+++GO:0016310///phosphorylation+++GO:0031295///T cell costimulation+++GO:0051403///stress-activated MAPK cascade+++GO:0070498///interleukin-1-mediated signaling pathway
132864	'CPEB2'	1.459466435	1.62E-208	19.36333333	42.64333333	04114///Oocyte meiosis+++04320///Dorso-ventral axis formation+++04914///Progesterone-mediated oocyte maturation	GO:0005634///nucleus+++GO:0005737///cytoplasm+++GO:0043005///neuron projection+++GO:0045202///synapse+++GO:1990124///messenger ribonucleoprotein complex	GO:0000900///translation repressor activity, mRNA regulatory element binding+++GO:0003676///nucleic acid binding+++GO:0003723///RNA binding+++GO:0003730///mRNA 3'-UTR binding+++GO:0005095///GTPase inhibitor activity+++GO:0008135///translation factor activity, RNA binding+++GO:0035925///mRNA 3'-UTR AU-rich region binding+++GO:0043022///ribosome binding+++GO:0043023///ribosomal large subunit bindin…	GO:0006412///translation+++GO:0006417///regulation of translation+++GO:0032869///cellular response to insulin stimulus+++GO:0034260///negative regulation of GTPase activity+++GO:0034599///cellular response to oxidative stress+++GO:0071243///cellular response to arsenic-containing substance+++GO:0071456///cellular response to hypoxia+++GO:1900248///negative regulation of cytoplasmic translational …
132989	'C4orf36'	1.070628317	5.91E-04	1.48	2.53
133	'ADM'	1.933648262	5.05E-30	3.176666667	9.863333333	04080///Neuroactive ligand-receptor interaction+++04270///Vascular smooth muscle contraction	GO:0005576///extracellular region+++GO:0005615///extracellular space+++GO:0005737///cytoplasm	GO:0005102///signaling receptor binding+++GO:0005179///hormone activity+++GO:0031700///adrenomedullin receptor binding	GO:0001570///vasculogenesis+++GO:0001666///response to hypoxia+++GO:0001843///neural tube closure+++GO:0002026///regulation of the force of heart contraction+++GO:0002031///G protein-coupled receptor internalization+++GO:0002862///negative regulation of inflammatory response to antigenic stimulus+++GO:0003073///regulation of systemic arterial blood pressure+++GO:0006954///inflammatory response+++…
133418	'EMB'	-1.103471733	1.10E-122	59.32333333	22.47333333		GO:0005886///plasma membrane+++GO:0005887///integral component of plasma membrane+++GO:0030424///axon+++GO:0045202///synapse	GO:0098632///cell-cell adhesion mediator activity	GO:0007156///homophilic cell adhesion via plasma membrane adhesion molecules+++GO:0007411///axon guidance+++GO:0035879///plasma membrane lactate transport+++GO:0070593///dendrite self-avoidance
134145	'ATPSCKMT'	-1.081719734	1.46E-23	13.80666667	5.446666667		GO:0005739///mitochondrion+++GO:0016020///membrane+++GO:0016021///integral component of membrane+++GO:0030061///mitochondrial crista+++GO:0031966///mitochondrial membrane	GO:0005515///protein binding+++GO:0008168///methyltransferase activity+++GO:0016279///protein-lysine N-methyltransferase activity+++GO:0016740///transferase activity	GO:0018022///peptidyl-lysine methylation+++GO:0018023///peptidyl-lysine trimethylation+++GO:0032259///methylation+++GO:1904058///positive regulation of sensory perception of pain+++GO:1905273///positive regulation of proton-transporting ATP synthase activity, rotational mechanism+++GO:1905706///regulation of mitochondrial ATP synthesis coupled proton transport
134266	'GRPEL2'	1.135289286	3.58E-49	7.693333333	13.76666667		GO:0001405///PAM complex, Tim23 associated import motor+++GO:0005739///mitochondrion+++GO:0005759///mitochondrial matrix	GO:0000774///adenyl-nucleotide exchange factor activity+++GO:0042803///protein homodimerization activity+++GO:0051082///unfolded protein binding+++GO:0051087///chaperone binding	GO:0006457///protein folding+++GO:0030150///protein import into mitochondrial matrix+++GO:0050790///regulation of catalytic activity
134285	'TMEM171'	1.452174276	1.20E-11	3.05	6.75		GO:0016021///integral component of membrane	GO:0005515///protein binding
134429	'STARD4'	1.770482902	0	25.40333333	71.73		GO:0005737///cytoplasm+++GO:0005783///endoplasmic reticulum+++GO:0005829///cytosol+++GO:0031410///cytoplasmic vesicle	GO:0005515///protein binding+++GO:0015485///cholesterol binding+++GO:0120020///intermembrane cholesterol transfer activity	GO:0010873///positive regulation of cholesterol esterification+++GO:0010879///cholesterol transport involved in cholesterol storage+++GO:0032367///intracellular cholesterol transport+++GO:0070508///cholesterol import+++GO:0070859///positive regulation of bile acid biosynthetic process+++GO:0120009///intermembrane lipid transfer
135	'ADORA2A'	3.775661284	5.75E-259	2.96	33	04015///Rap1 signaling pathway+++04020///Calcium signaling pathway+++04024///cAMP signaling pathway+++04080///Neuroactive ligand-receptor interaction+++04270///Vascular smooth muscle contraction+++05012///Parkinson disease+++05034///Alcoholism	GO:0005882///intermediate filament+++GO:0005886///plasma membrane+++GO:0005887///integral component of plasma membrane+++GO:0012505///endomembrane system+++GO:0014069///postsynaptic density+++GO:0016020///membrane+++GO:0016021///integral component of membrane+++GO:0030424///axon+++GO:0030425///dendrite+++GO:0030673///axolemma+++GO:0032279///asymmetric synapse+++GO:0042734///presynaptic membrane++…	GO:0001609///G protein-coupled adenosine receptor activity+++GO:0004930///G protein-coupled receptor activity+++GO:0005515///protein binding+++GO:0016519///gastric inhibitory peptide receptor activity+++GO:0019899///enzyme binding+++GO:0031802///type 5 metabotropic glutamate receptor binding+++GO:0042802///identical protein binding+++GO:0044877///protein-containing complex binding+++GO:0051393///…	GO:0001963///synaptic transmission, dopaminergic+++GO:0001973///adenosine receptor signaling pathway+++GO:0001975///response to amphetamine+++GO:0002862///negative regulation of inflammatory response to antigenic stimulus+++GO:0006355///regulation of transcription, DNA-templated+++GO:0006469///negative regulation of protein kinase activity+++GO:0006836///neurotransmitter transport+++GO:0006909///…
135112	'NCOA7'	2.398957459	0	23.06666667	114.9066667	04142///Lysosome	GO:0005634///nucleus	GO:0005515///protein binding+++GO:0016922///nuclear receptor binding+++GO:0030374///nuclear receptor transcription coactivator activity+++GO:0035257///nuclear hormone receptor binding	GO:0006357///regulation of transcription by RNA polymerase II+++GO:0006979///response to oxidative stress+++GO:0045944///positive regulation of transcription by RNA polymerase II+++GO:1900408///negative regulation of cellular response to oxidative stress+++GO:1902083///negative regulation of peptidyl-cysteine S-nitrosylation+++GO:1903204///negative regulation of oxidative stress-induced neuron de…
137835	'TMEM71'	-1.820772949	9.68E-25	8.246666667	1.913333333		GO:0005739///mitochondrion+++GO:0016020///membrane+++GO:0016021///integral component of membrane
140	'ADORA3'	-1.963742989	7.02E-46	17.18333333	3.45	04022///cGMP-PKG signaling pathway+++04071///Sphingolipid signaling pathway+++04080///Neuroactive ligand-receptor interaction	GO:0005886///plasma membrane+++GO:0005887///integral component of plasma membrane+++GO:0016020///membrane+++GO:0016021///integral component of membrane	GO:0001609///G protein-coupled adenosine receptor activity+++GO:0004930///G protein-coupled receptor activity	GO:0001973///adenosine receptor signaling pathway+++GO:0006954///inflammatory response+++GO:0007165///signal transduction+++GO:0007186///G protein-coupled receptor signaling pathway+++GO:0007190///activation of adenylate cyclase activity+++GO:0008016///regulation of heart contraction+++GO:0008285///negative regulation of cell proliferation+++GO:0009611///response to wounding+++GO:0030336///negati…
140688	'NOL4L'	1.795933938	2.24E-149	4.36	12.05333333		GO:0005654///nucleoplasm+++GO:0005829///cytosol	GO:0005515///protein binding
140707	'BRI3BP'	-2.07503066	3.90E-278	23.74	4.64		GO:0005739///mitochondrion+++GO:0005741///mitochondrial outer membrane+++GO:0016021///integral component of membrane	GO:0005515///protein binding
140775	'SMCR8'	1.057769686	8.89E-81	8.003333333	13.58666667	04140///Autophagy - animal+++05014///Amyotrophic lateral sclerosis+++05022///Pathways of neurodegeneration - multiple diseases	GO:0000785///chromatin+++GO:0005654///nucleoplasm+++GO:0005737///cytoplasm+++GO:0032045///guanyl-nucleotide exchange factor complex+++GO:1990316///Atg1/ULK1 kinase complex	GO:0004860///protein kinase inhibitor activity+++GO:0005085///guanyl-nucleotide exchange factor activity+++GO:0005515///protein binding+++GO:0019901///protein kinase binding	GO:0006469///negative regulation of protein kinase activity+++GO:0006914///autophagy+++GO:0010506///regulation of autophagy+++GO:0010629///negative regulation of gene expression+++GO:0016242///negative regulation of macroautophagy+++GO:0032008///positive regulation of TOR signaling+++GO:1901098///positive regulation of autophagosome maturation+++GO:1902902///negative regulation of autophagosome a…
141	'ADPRH'	1.282984005	3.41E-52	6.033333333	11.75333333		GO:0005615///extracellular space+++GO:0005776///autophagosome+++GO:0005829///cytosol+++GO:0055037///recycling endosome	GO:0000287///magnesium ion binding+++GO:0003875///ADP-ribosylarginine hydrolase activity+++GO:0005096///GTPase activator activity+++GO:0005515///protein binding+++GO:0016787///hydrolase activity+++GO:0030955///potassium ion binding+++GO:0046872///metal ion binding	GO:0006464///cellular protein modification process+++GO:0006886///intracellular protein transport+++GO:0051725///protein de-ADP-ribosylation+++GO:0090630///activation of GTPase activity+++GO:2000785///regulation of autophagosome assembly
1414	'CRYBB1'	-1.470525829	1.29E-06	5.493333333	1.606666667			GO:0005212///structural constituent of eye lens+++GO:0005515///protein binding	GO:0002088///lens development in camera-type eye+++GO:0007601///visual perception
1435	'CSF1'	3.067160864	1.09E-91	1.056666667	7.496666667	04010///MAPK signaling pathway+++04014///Ras signaling pathway+++04015///Rap1 signaling pathway+++04060///Cytokine-cytokine receptor interaction+++04061///Viral protein interaction with cytokine and cytokine receptor+++04151///PI3K-Akt signaling pathway+++04380///Osteoclast differentiation+++04640///Hematopoietic cell lineage+++04668///TNF signaling pathway+++05010///Alzheimer disease+++05022///P…	GO:0005576///extracellular region+++GO:0005615///extracellular space+++GO:0005788///endoplasmic reticulum lumen+++GO:0005886///plasma membrane+++GO:0016020///membrane+++GO:0016021///integral component of membrane+++GO:0016604///nuclear body+++GO:0048471///perinuclear region of cytoplasm+++GO:1990682///CSF1-CSF1R complex	GO:0005125///cytokine activity+++GO:0005157///macrophage colony-stimulating factor receptor binding+++GO:0005515///protein binding+++GO:0008083///growth factor activity+++GO:0042802///identical protein binding+++GO:0042803///protein homodimerization activity	GO:0001954///positive regulation of cell-matrix adhesion+++GO:0002158///osteoclast proliferation+++GO:0002376///immune system process+++GO:0002931///response to ischemia+++GO:0003006///developmental process involved in reproduction+++GO:0006954///inflammatory response+++GO:0007165///signal transduction+++GO:0007169///transmembrane receptor protein tyrosine kinase signaling pathway+++GO:0008284///…
1439	'CSF2RB'	1.384285034	1.85E-227	24.49	52.30333333	04060///Cytokine-cytokine receptor interaction+++04210///Apoptosis+++04630///JAK-STAT signaling pathway+++05200///Pathways in cancer	GO:0005886///plasma membrane+++GO:0005887///integral component of plasma membrane+++GO:0016020///membrane+++GO:0016021///integral component of membrane+++GO:0030526///granulocyte macrophage colony-stimulating factor receptor complex	GO:0004896///cytokine receptor activity+++GO:0004912///interleukin-3 receptor activity+++GO:0004914///interleukin-5 receptor activity+++GO:0005515///protein binding+++GO:0038023///signaling receptor activity	GO:0000165///MAPK cascade+++GO:0007165///signal transduction+++GO:0007585///respiratory gaseous exchange+++GO:0019221///cytokine-mediated signaling pathway+++GO:0032496///response to lipopolysaccharide+++GO:0036016///cellular response to interleukin-3+++GO:0038043///interleukin-5-mediated signaling pathway+++GO:0038156///interleukin-3-mediated signaling pathway+++GO:0044267///cellular protein met…
144717	'PHETA1'	-1.020553653	2.94E-25	11.84666667	4.743333333		GO:0005769///early endosome+++GO:0005802///trans-Golgi network+++GO:0005829///cytosol+++GO:0030136///clathrin-coated vesicle+++GO:0055037///recycling endosome	GO:0005515///protein binding+++GO:0042803///protein homodimerization activity	GO:0001881///receptor recycling+++GO:0007032///endosome organization+++GO:0042147///retrograde transport, endosome to Golgi
1462	'VCAN'	-1.60834367	0	45	12.07666667	04514///Cell adhesion molecules	GO:0001750///photoreceptor outer segment+++GO:0005576///extracellular region+++GO:0005615///extracellular space+++GO:0005788///endoplasmic reticulum lumen+++GO:0005796///Golgi lumen+++GO:0016020///membrane+++GO:0031012///extracellular matrix+++GO:0033165///interphotoreceptor matrix+++GO:0043202///lysosomal lumen+++GO:0062023///collagen-containing extracellular matrix	GO:0005509///calcium ion binding+++GO:0005515///protein binding+++GO:0005539///glycosaminoglycan binding+++GO:0005540///hyaluronic acid binding+++GO:0030021///extracellular matrix structural constituent conferring compression resistance+++GO:0030246///carbohydrate binding	GO:0001501///skeletal system development+++GO:0001649///osteoblast differentiation+++GO:0007155///cell adhesion+++GO:0007275///multicellular organism development+++GO:0007417///central nervous system development+++GO:0008037///cell recognition+++GO:0008347///glial cell migration+++GO:0030198///extracellular matrix organization+++GO:0030206///chondroitin sulfate biosynthetic process+++GO:0030207//…
146223	'CMTM4'	-1.380720198	8.27E-42	6.406666667	2.043333333		GO:0016020///membrane+++GO:0016021///integral component of membrane	GO:0005515///protein binding
1466	'CSRP2'	1.639752497	3.20E-15	4.49	12.06333333		GO:0005634///nucleus+++GO:0005737///cytoplasm+++GO:0005925///focal adhesion+++GO:0030018///Z disc	GO:0003674///molecular_function+++GO:0005515///protein binding+++GO:0008307///structural constituent of muscle+++GO:0042805///actinin binding+++GO:0046872///metal ion binding	GO:0007275///multicellular organism development+++GO:0030036///actin cytoskeleton organization+++GO:0030154///cell differentiation+++GO:0045214///sarcomere organization+++GO:0060537///muscle tissue development
1468	'SLC25A10'	-1.03057148	1.07E-08	6.456666667	2.66	04964///Proximal tubule bicarbonate reclamation	GO:0005634///nucleus+++GO:0005654///nucleoplasm+++GO:0005739///mitochondrion+++GO:0005743///mitochondrial inner membrane+++GO:0016020///membrane+++GO:0016021///integral component of membrane+++GO:0031966///mitochondrial membrane	GO:0005310///dicarboxylic acid transmembrane transporter activity+++GO:0005515///protein binding+++GO:0015116///sulfate transmembrane transporter activity+++GO:0015117///thiosulfate transmembrane transporter activity+++GO:0015131///oxaloacetate transmembrane transporter activity+++GO:0015140///malate transmembrane transporter activity+++GO:0015141///succinate transmembrane transporter activity+++…	GO:0006094///gluconeogenesis+++GO:0006811///ion transport+++GO:0006835///dicarboxylic acid transport+++GO:0006839///mitochondrial transport+++GO:0008272///sulfate transport+++GO:0015709///thiosulfate transport+++GO:0015729///oxaloacetate transport+++GO:0035435///phosphate ion transmembrane transport+++GO:0070221///sulfide oxidation, using sulfide:quinone oxidoreductase+++GO:0071422///succinate tr…
148022	'TICAM1'	1.409842378	2.16E-67	8.793333333	19.02666667	04064///NF-kappa B signaling pathway+++04217///Necroptosis+++04620///Toll-like receptor signaling pathway+++04621///NOD-like receptor signaling pathway+++04936///Alcoholic liver disease+++05133///Pertussis+++05135///Yersinia infection+++05142///Chagas disease+++05160///Hepatitis C+++05161///Hepatitis B+++05164///Influenza A+++05165///Human papillomavirus infection+++05167///Kaposi sarcoma-associa…	GO:0005739///mitochondrion+++GO:0005776///autophagosome+++GO:0005829///cytosol+++GO:0010008///endosome membrane+++GO:0097342///ripoptosome	GO:0003953///NAD+ nucleosidase activity+++GO:0005515///protein binding+++GO:0019901///protein kinase binding	GO:0002281///macrophage activation involved in immune response+++GO:0002735///positive regulation of myeloid dendritic cell cytokine production+++GO:0002756///MyD88-independent toll-like receptor signaling pathway+++GO:0006954///inflammatory response+++GO:0007249///I-kappaB kinase/NF-kappaB signaling+++GO:0010508///positive regulation of autophagy+++GO:0010628///positive regulation of gene expres…
148932	'MOB3C'	1.674041054	1.19E-86	7.38	19.18		GO:0005634///nucleus+++GO:0005737///cytoplasm	GO:0005515///protein binding+++GO:0030295///protein kinase activator activity+++GO:0046872///metal ion binding	GO:0001934///positive regulation of protein phosphorylation+++GO:0007165///signal transduction
149076	'ZNF362'	-1.034052876	7.40E-09	3.64	1.433333333	04361///Axon regeneration	GO:0005634///nucleus+++GO:0016021///integral component of membrane	GO:0000978///RNA polymerase II proximal promoter sequence-specific DNA binding+++GO:0003677///DNA binding+++GO:0003700///DNA-binding transcription factor activity+++GO:0046872///metal ion binding	GO:0006357///regulation of transcription by RNA polymerase II
150472	'ZNG1B'	1.015295897	3.42E-64	32.62333333	53.53333333		GO:0005737///cytoplasm	GO:0005524///ATP binding
1508	'CTSB'	1.334096896	0	386.2	793.9633333	04140///Autophagy - animal+++04142///Lysosome+++04210///Apoptosis+++04612///Antigen processing and presentation+++04621///NOD-like receptor signaling pathway+++04924///Renin secretion	GO:0005576///extracellular region+++GO:0005615///extracellular space+++GO:0005622///intracellular+++GO:0005764///lysosome+++GO:0005886///plasma membrane+++GO:0009897///external side of plasma membrane+++GO:0016020///membrane+++GO:0016324///apical plasma membrane+++GO:0036021///endolysosome lumen+++GO:0042470///melanosome+++GO:0048471///perinuclear region of cytoplasm+++GO:0062023///collagen-conta…	GO:0004175///endopeptidase activity+++GO:0004197///cysteine-type endopeptidase activity+++GO:0005515///protein binding+++GO:0005518///collagen binding+++GO:0008233///peptidase activity+++GO:0008234///cysteine-type peptidase activity+++GO:0016787///hydrolase activity+++GO:0043394///proteoglycan binding	GO:0002224///toll-like receptor signaling pathway+++GO:0006508///proteolysis+++GO:0006590///thyroid hormone generation+++GO:0030574///collagen catabolic process+++GO:0030855///epithelial cell differentiation+++GO:0042981///regulation of apoptotic process+++GO:0043312///neutrophil degranulation+++GO:0046697///decidualization+++GO:0046718///viral entry into host cell+++GO:0050790///regulation of ca…
151393	'RMDN2'	-1.030076603	3.39E-06	4.58	1.886666667		GO:0005737///cytoplasm+++GO:0005739///mitochondrion+++GO:0005794///Golgi apparatus+++GO:0005829///cytosol+++GO:0005876///spindle microtubule+++GO:0016020///membrane+++GO:0016021///integral component of membrane+++GO:0072686///mitotic spindle+++GO:0097431///mitotic spindle pole	GO:0005515///protein binding+++GO:0008017///microtubule binding
1514	'CTSL'	1.093883046	9.69E-205	208.3233333	362.0266667	04140///Autophagy - animal+++04142///Lysosome+++04145///Phagosome+++04210///Apoptosis+++04612///Antigen processing and presentation+++05205///Proteoglycans in cancer+++05323///Rheumatoid arthritis+++05418///Fluid shear stress and atherosclerosis	GO:0005576///extracellular region+++GO:0005615///extracellular space+++GO:0005634///nucleus+++GO:0005764///lysosome+++GO:0005771///multivesicular body+++GO:0005794///Golgi apparatus+++GO:0005886///plasma membrane+++GO:0016020///membrane+++GO:0016324///apical plasma membrane+++GO:0031410///cytoplasmic vesicle+++GO:0036021///endolysosome lumen+++GO:0042583///chromaffin granule+++GO:0043202///lysoso…	GO:0001968///fibronectin binding+++GO:0004197///cysteine-type endopeptidase activity+++GO:0005515///protein binding+++GO:0005518///collagen binding+++GO:0008233///peptidase activity+++GO:0008234///cysteine-type peptidase activity+++GO:0016787///hydrolase activity+++GO:0042393///histone binding+++GO:0043394///proteoglycan binding+++GO:0097655///serpin family protein binding	GO:0002224///toll-like receptor signaling pathway+++GO:0002250///adaptive immune response+++GO:0006508///proteolysis+++GO:0006955///immune response+++GO:0016540///protein autoprocessing+++GO:0019064///fusion of virus membrane with host plasma membrane+++GO:0019065///receptor-mediated endocytosis of virus by host cell+++GO:0019882///antigen processing and presentation+++GO:0019886///antigen proces…
1515	'CTSV'	-1.027388402	9.40E-10	3.32	1.326666667	04142///Lysosome+++04210///Apoptosis	GO:0005576///extracellular region+++GO:0005615///extracellular space+++GO:0005764///lysosome+++GO:0005902///microvillus+++GO:0009897///external side of plasma membrane+++GO:0030141///secretory granule+++GO:0043005///neuron projection+++GO:0043202///lysosomal lumen+++GO:0043204///perikaryon+++GO:0045177///apical part of cell	GO:0004177///aminopeptidase activity+++GO:0004197///cysteine-type endopeptidase activity+++GO:0004252///serine-type endopeptidase activity+++GO:0005515///protein binding+++GO:0008234///cysteine-type peptidase activity+++GO:0030984///kininogen binding+++GO:0042277///peptide binding+++GO:0044877///protein-containing complex binding	GO:0006955///immune response+++GO:0007283///spermatogenesis+++GO:0009267///cellular response to starvation+++GO:0009749///response to glucose+++GO:0010259///multicellular organism aging+++GO:0019886///antigen processing and presentation of exogenous peptide antigen via MHC class II+++GO:0021675///nerve development+++GO:0022617///extracellular matrix disassembly+++GO:0034698///response to gonadotr…
151636	'DTX3L'	2.234974066	0	23.89666667	91.73666667	04330///Notch signaling pathway	GO:0005634///nucleus+++GO:0005654///nucleoplasm+++GO:0005737///cytoplasm+++GO:0005764///lysosome+++GO:0005765///lysosomal membrane+++GO:0005769///early endosome+++GO:0005829///cytosol+++GO:0031901///early endosome membrane+++GO:0032991///protein-containing complex	GO:0004842///ubiquitin-protein transferase activity+++GO:0004857///enzyme inhibitor activity+++GO:0005515///protein binding+++GO:0008047///enzyme activator activity+++GO:0019899///enzyme binding+++GO:0042393///histone binding+++GO:0044389///ubiquitin-like protein ligase binding+++GO:0046872///metal ion binding+++GO:0061630///ubiquitin protein ligase activity+++GO:0097677///STAT family protein bin…	GO:0000209///protein polyubiquitination+++GO:0002230///positive regulation of defense response to virus by host+++GO:0006302///double-strand break repair+++GO:0006511///ubiquitin-dependent protein catabolic process+++GO:0006974///cellular response to DNA damage stimulus+++GO:0007219///Notch signaling pathway+++GO:0008333///endosome to lysosome transport+++GO:0010390///histone monoubiquitination++…
151963	'MB21D2'	2.09870761	1.28E-35	1.37	4.78			GO:0005515///protein binding+++GO:0044877///protein-containing complex binding+++GO:0045296///cadherin binding
1520	'CTSS'	1.23521952	0	255.3166667	489.8666667	04142///Lysosome+++04145///Phagosome+++04210///Apoptosis+++04612///Antigen processing and presentation+++05152///Tuberculosis	GO:0005576///extracellular region+++GO:0005615///extracellular space+++GO:0005764///lysosome+++GO:0005770///late endosome+++GO:0031410///cytoplasmic vesicle+++GO:0036021///endolysosome lumen+++GO:0043202///lysosomal lumen+++GO:0043231///intracellular membrane-bounded organelle+++GO:0045335///phagocytic vesicle+++GO:0062023///collagen-containing extracellular matrix+++GO:1904724///tertiary granule…	GO:0001968///fibronectin binding+++GO:0004197///cysteine-type endopeptidase activity+++GO:0004252///serine-type endopeptidase activity+++GO:0005518///collagen binding+++GO:0008233///peptidase activity+++GO:0008234///cysteine-type peptidase activity+++GO:0016787///hydrolase activity+++GO:0043236///laminin binding+++GO:0043394///proteoglycan binding	GO:0002224///toll-like receptor signaling pathway+++GO:0002250///adaptive immune response+++GO:0006508///proteolysis+++GO:0006955///immune response+++GO:0010447///response to acidic pH+++GO:0016485///protein processing+++GO:0019882///antigen processing and presentation+++GO:0019886///antigen processing and presentation of exogenous peptide antigen via MHC class II+++GO:0022617///extracellular mat…
152002	'XXYLT1'	-1.083879341	6.68E-07	3.56	1.356666667	00514///Other types of O-glycan biosynthesis	GO:0030176///integral component of endoplasmic reticulum membrane	GO:0000287///magnesium ion binding+++GO:0030145///manganese ion binding+++GO:0035252///UDP-xylosyltransferase activity	GO:0016266///O-glycan processing
1524	'CX3CR1'	-1.997569933	5.89E-89	16.54	3.376666667	04060///Cytokine-cytokine receptor interaction+++04061///Viral protein interaction with cytokine and cytokine receptor+++04062///Chemokine signaling pathway	GO:0005886///plasma membrane+++GO:0005887///integral component of plasma membrane+++GO:0009897///external side of plasma membrane+++GO:0009986///cell surface+++GO:0016020///membrane+++GO:0016021///integral component of membrane+++GO:0032809///neuronal cell body membrane+++GO:0043005///neuron projection+++GO:0048471///perinuclear region of cytoplasm+++GO:0097447///dendritic tree	GO:0004930///G protein-coupled receptor activity+++GO:0004950///chemokine receptor activity+++GO:0005515///protein binding+++GO:0008528///G protein-coupled peptide receptor activity+++GO:0016493///C-C chemokine receptor activity+++GO:0016495///C-X3-C chemokine receptor activity+++GO:0019957///C-C chemokine binding+++GO:0019960///C-X3-C chemokine binding+++GO:0031737///CX3C chemokine receptor bind…	GO:0002052///positive regulation of neuroblast proliferation+++GO:0002250///adaptive immune response+++GO:0002282///microglial cell activation involved in immune response+++GO:0002931///response to ischemia+++GO:0006935///chemotaxis+++GO:0006954///inflammatory response+++GO:0006955///immune response+++GO:0006968///cellular defense response+++GO:0007155///cell adhesion+++GO:0007165///signal transd…
152926	'PPM1K'	2.839203863	9.86E-303	2.556666667	14.89666667		GO:0005739///mitochondrion+++GO:0005759///mitochondrial matrix	GO:0004721///phosphoprotein phosphatase activity+++GO:0005515///protein binding+++GO:0016791///phosphatase activity+++GO:0046872///metal ion binding	GO:0006470///protein dephosphorylation+++GO:0016311///dephosphorylation+++GO:0045764///positive regulation of cellular amino acid metabolic process
153020	'RASGEF1B'	2.873350121	1.63E-263	4.81	28.68666667		GO:0005769///early endosome+++GO:0005770///late endosome+++GO:0030496///midbody	GO:0005085///guanyl-nucleotide exchange factor activity	GO:0007264///small GTPase mediated signal transduction+++GO:0050790///regulation of catalytic activity
153222	'CREBRF'	1.376243201	6.50E-85	3.716666667	7.86		GO:0005634///nucleus+++GO:0005654///nucleoplasm+++GO:0005737///cytoplasm+++GO:0016604///nuclear body	GO:0000977///RNA polymerase II regulatory region sequence-specific DNA binding+++GO:0000981///DNA-binding transcription factor activity, RNA polymerase II-specific+++GO:0001228///DNA-binding transcription activator activity, RNA polymerase II-specific+++GO:0003700///DNA-binding transcription factor activity+++GO:0005515///protein binding	GO:0000122///negative regulation of transcription by RNA polymerase II+++GO:0006357///regulation of transcription by RNA polymerase II+++GO:0006986///response to unfolded protein+++GO:0030968///endoplasmic reticulum unfolded protein response+++GO:0032388///positive regulation of intracellular transport+++GO:0034976///response to endoplasmic reticulum stress+++GO:0045732///positive regulation of p…
153830	'RNF145'	1.16272565	5.37E-108	19.16	34.95		GO:0005783///endoplasmic reticulum+++GO:0005789///endoplasmic reticulum membrane+++GO:0012505///endomembrane system+++GO:0016021///integral component of membrane	GO:0008270///zinc ion binding+++GO:0061630///ubiquitin protein ligase activity	GO:0016567///protein ubiquitination
154141	'MBOAT1'	-1.218265458	6.82E-15	4.51	1.596666667	00561///Glycerolipid metabolism+++00564///Glycerophospholipid metabolism	GO:0005789///endoplasmic reticulum membrane+++GO:0016020///membrane+++GO:0016021///integral component of membrane	GO:0003841///1-acylglycerol-3-phosphate O-acyltransferase activity+++GO:0016746///transferase activity, transferring acyl groups+++GO:0047144///2-acylglycerol-3-phosphate O-acyltransferase activity+++GO:0047184///1-acylglycerophosphocholine O-acyltransferase activity	GO:0008654///phospholipid biosynthetic process+++GO:0010975///regulation of neuron projection development+++GO:0030258///lipid modification+++GO:0036150///phosphatidylserine acyl-chain remodeling+++GO:0036152///phosphatidylethanolamine acyl-chain remodeling
154743	'BMT2'	1.44018267	9.38E-102	8.11	17.93		GO:0005730///nucleolus+++GO:0005829///cytosol	GO:0008168///methyltransferase activity+++GO:0016433///rRNA (adenine) methyltransferase activity+++GO:0016740///transferase activity+++GO:1904047///S-adenosyl-L-methionine binding	GO:0032259///methylation+++GO:0034198///cellular response to amino acid starvation+++GO:1904262///negative regulation of TORC1 signaling
155038	'GIMAP8'	1.117768496	1.04E-106	19.08666667	33.74333333		GO:0005737///cytoplasm+++GO:0005739///mitochondrion+++GO:0005783///endoplasmic reticulum+++GO:0005794///Golgi apparatus+++GO:0005829///cytosol	GO:0000166///nucleotide binding+++GO:0005525///GTP binding	GO:0070232///regulation of T cell apoptotic process
155066	'ATP6V0E2'	-1.584279756	6.74E-15	6.62	1.836666667	00190///Oxidative phosphorylation+++04145///Phagosome+++04721///Synaptic vesicle cycle+++04966///Collecting duct acid secretion+++05110///Vibrio cholerae infection+++05120///Epithelial cell signaling in Helicobacter pylori infection+++05165///Human papillomavirus infection+++05323///Rheumatoid arthritis	GO:0005765///lysosomal membrane+++GO:0010008///endosome membrane+++GO:0016020///membrane+++GO:0016021///integral component of membrane+++GO:0030670///phagocytic vesicle membrane+++GO:0033179///proton-transporting V-type ATPase, V0 domain	GO:0015078///proton transmembrane transporter activity+++GO:0016787///hydrolase activity+++GO:0042625///ATPase coupled ion transmembrane transporter activity+++GO:0046961///proton-transporting ATPase activity, rotational mechanism	GO:0006811///ion transport+++GO:0007035///vacuolar acidification+++GO:0008286///insulin receptor signaling pathway+++GO:0016241///regulation of macroautophagy+++GO:0033572///transferrin transport+++GO:0034198///cellular response to amino acid starvation+++GO:0034220///ion transmembrane transport+++GO:0055085///transmembrane transport+++GO:0090383///phagosome acidification+++GO:1902600///proton tr…
158219	'TTC39B'	1.414586003	2.18E-52	2.703333333	7.406666667			GO:0005515///protein binding	GO:0006629///lipid metabolic process+++GO:0010874///regulation of cholesterol efflux+++GO:0010887///negative regulation of cholesterol storage+++GO:0042632///cholesterol homeostasis+++GO:0090181///regulation of cholesterol metabolic process
1588	'CYP19A1'	2.193463249	1.07E-123	2.893333333	10.76	00140///Steroid hormone biosynthesis+++04913///Ovarian steroidogenesis	GO:0005783///endoplasmic reticulum+++GO:0005789///endoplasmic reticulum membrane+++GO:0016020///membrane+++GO:0016021///integral component of membrane	GO:0004497///monooxygenase activity+++GO:0005506///iron ion binding+++GO:0008395///steroid hydroxylase activity+++GO:0009055///electron transfer activity+++GO:0016705///oxidoreductase activity, acting on paired donors, with incorporation or reduction of molecular oxygen+++GO:0016712///oxidoreductase activity, acting on paired donors, with incorporation or reduction of molecular oxygen, reduced fl…	GO:0006694///steroid biosynthetic process+++GO:0006703///estrogen biosynthetic process+++GO:0006710///androgen catabolic process+++GO:0008585///female gonad development+++GO:0016125///sterol metabolic process+++GO:0022900///electron transport chain+++GO:0032355///response to estradiol+++GO:2000866///positive regulation of estradiol secretion
1594	'CYP27B1'	1.139866518	6.29E-12	2.606666667	4.676666667	00100///Steroid biosynthesis+++04928///Parathyroid hormone synthesis, secretion and action+++05152///Tuberculosis	GO:0000785///chromatin+++GO:0005634///nucleus+++GO:0005654///nucleoplasm+++GO:0005737///cytoplasm+++GO:0005739///mitochondrion+++GO:0005741///mitochondrial outer membrane+++GO:0005829///cytosol+++GO:0043235///receptor complex+++GO:0090575///RNA polymerase II transcription factor complex	GO:0000978///RNA polymerase II proximal promoter sequence-specific DNA binding+++GO:0000981///DNA-binding transcription factor activity, RNA polymerase II-specific+++GO:0003677///DNA binding+++GO:0003700///DNA-binding transcription factor activity+++GO:0004497///monooxygenase activity+++GO:0004498///calcidiol 1-monooxygenase activity+++GO:0004879///nuclear receptor activity+++GO:0005506///iron io…	GO:0000122///negative regulation of transcription by RNA polymerase II+++GO:0000902///cell morphogenesis+++GO:0001501///skeletal system development+++GO:0006355///regulation of transcription, DNA-templated+++GO:0006766///vitamin metabolic process+++GO:0006816///calcium ion transport+++GO:0006874///cellular calcium ion homeostasis+++GO:0007595///lactation+++GO:0008285///negative regulation of cell…
160364	'CLEC12A'	-2.315944409	4.51E-30	10.71333333	1.84		GO:0005886///plasma membrane+++GO:0016020///membrane+++GO:0016021///integral component of membrane+++GO:0035579///specific granule membrane+++GO:0070821///tertiary granule membrane	GO:0005515///protein binding+++GO:0030246///carbohydrate binding+++GO:0030545///receptor regulator activity	GO:0043312///neutrophil degranulation
161145	'TMEM229B'	1.788632316	7.80E-67	2.8	7.93		GO:0016020///membrane+++GO:0016021///integral component of membrane	GO:0005515///protein binding	GO:0009617///response to bacterium
162394	'SLFN5'	1.548977072	5.27E-284	8.786666667	20.90333333		GO:0005634///nucleus	GO:0005524///ATP binding	GO:0030154///cell differentiation
1649	'DDIT3'	1.622694653	1.11E-132	48.28333333	125.8633333	04010///MAPK signaling pathway+++04141///Protein processing in endoplasmic reticulum+++04210///Apoptosis+++04932///Non-alcoholic fatty liver disease+++05010///Alzheimer disease+++05012///Parkinson disease+++05014///Amyotrophic lateral sclerosis+++05020///Prion disease+++05022///Pathways of neurodegeneration - multiple diseases+++05202///Transcriptional misregulation in cancer+++05417///Lipid and …	GO:0000785///chromatin+++GO:0005634///nucleus+++GO:0005667///transcription factor complex+++GO:0005737///cytoplasm+++GO:0005770///late endosome+++GO:0005829///cytosol+++GO:0032993///protein-DNA complex+++GO:0036488///CHOP-C/EBP complex+++GO:0090575///RNA polymerase II transcription factor complex+++GO:1990617///CHOP-ATF4 complex+++GO:1990622///CHOP-ATF3 complex	GO:0000976///transcription regulatory region sequence-specific DNA binding+++GO:0000978///RNA polymerase II proximal promoter sequence-specific DNA binding+++GO:0000981///DNA-binding transcription factor activity, RNA polymerase II-specific+++GO:0001228///DNA-binding transcription activator activity, RNA polymerase II-specific+++GO:0003677///DNA binding+++GO:0003700///DNA-binding transcription fa…	GO:0000122///negative regulation of transcription by RNA polymerase II+++GO:0001955///blood vessel maturation+++GO:0006355///regulation of transcription, DNA-templated+++GO:0006357///regulation of transcription by RNA polymerase II+++GO:0006915///apoptotic process+++GO:0006974///cellular response to DNA damage stimulus+++GO:0006983///ER overload response+++GO:0006986///response to unfolded protei…
167465	'ZNF366'	1.286631017	7.89E-76	5.02	9.99		GO:0005634///nucleus	GO:0000978///RNA polymerase II proximal promoter sequence-specific DNA binding+++GO:0003700///DNA-binding transcription factor activity+++GO:0003714///transcription corepressor activity+++GO:0005515///protein binding+++GO:0030331///estrogen receptor binding+++GO:0046872///metal ion binding	GO:0000122///negative regulation of transcription by RNA polymerase II+++GO:0006357///regulation of transcription by RNA polymerase II+++GO:0033147///negative regulation of intracellular estrogen receptor signaling pathway+++GO:0043627///response to estrogen
169792	'GLIS3'	2.020515761	1.17E-168	3.016666667	10.39		GO:0005634///nucleus	GO:0000977///RNA polymerase II regulatory region sequence-specific DNA binding+++GO:0000978///RNA polymerase II proximal promoter sequence-specific DNA binding+++GO:0000981///DNA-binding transcription factor activity, RNA polymerase II-specific+++GO:0001227///DNA-binding transcription repressor activity, RNA polymerase II-specific+++GO:0001228///DNA-binding transcription activator activity, RNA p…	GO:0000122///negative regulation of transcription by RNA polymerase II+++GO:0006357///regulation of transcription by RNA polymerase II+++GO:0006366///transcription by RNA polymerase II+++GO:0045944///positive regulation of transcription by RNA polymerase II
170954	'PPP1R18'	1.295977035	3.56E-159	26.91333333	53.67333333		GO:0005737///cytoplasm+++GO:0005856///cytoskeleton	GO:0003779///actin binding+++GO:0005515///protein binding+++GO:0019902///phosphatase binding
1759	'DNM1'	-1.040219239	4.85E-09	3.043333333	1.246666667	04072///Phospholipase D signaling pathway+++04144///Endocytosis+++04721///Synaptic vesicle cycle+++04961///Endocrine and other factor-regulated calcium reabsorption+++05100///Bacterial invasion of epithelial cells	GO:0001917///photoreceptor inner segment+++GO:0005654///nucleoplasm+++GO:0005737///cytoplasm+++GO:0005794///Golgi apparatus+++GO:0005856///cytoskeleton+++GO:0005874///microtubule+++GO:0005886///plasma membrane+++GO:0008021///synaptic vesicle+++GO:0014069///postsynaptic density+++GO:0015630///microtubule cytoskeleton+++GO:0016020///membrane+++GO:0030117///membrane coat+++GO:0030424///axon+++GO:003…	GO:0000166///nucleotide binding+++GO:0003723///RNA binding+++GO:0003924///GTPase activity+++GO:0005515///protein binding+++GO:0005525///GTP binding+++GO:0008017///microtubule binding+++GO:0008022///protein C-terminus binding+++GO:0016787///hydrolase activity+++GO:0017124///SH3 domain binding+++GO:0019901///protein kinase binding+++GO:0031749///D2 dopamine receptor binding+++GO:0042802///identical…	GO:0000266///mitochondrial fission+++GO:0002031///G protein-coupled receptor internalization+++GO:0003374///dynamin family protein polymerization involved in mitochondrial fission+++GO:0006897///endocytosis+++GO:0006898///receptor-mediated endocytosis+++GO:0007032///endosome organization+++GO:0016185///synaptic vesicle budding from presynaptic endocytic zone membrane+++GO:0031623///receptor inter…
1827	'RCAN1'	1.754496566	0	57.58666667	159.4033333	04919///Thyroid hormone signaling pathway+++04921///Oxytocin signaling pathway+++05167///Kaposi sarcoma-associated herpesvirus infection	GO:0001533///cornified envelope+++GO:0005634///nucleus+++GO:0005737///cytoplasm+++GO:0005783///endoplasmic reticulum+++GO:0005788///endoplasmic reticulum lumen+++GO:0005886///plasma membrane+++GO:0005911///cell-cell junction+++GO:0005921///gap junction+++GO:0016020///membrane+++GO:0016021///integral component of membrane+++GO:0030054///cell junction+++GO:0030057///desmosome+++GO:0070062///extrace…	GO:0003676///nucleic acid binding+++GO:0005509///calcium ion binding+++GO:0005515///protein binding+++GO:0008597///calcium-dependent protein serine/threonine phosphatase regulator activity+++GO:0042802///identical protein binding+++GO:0046872///metal ion binding	GO:0002931///response to ischemia+++GO:0006979///response to oxidative stress+++GO:0007155///cell adhesion+++GO:0007156///homophilic cell adhesion via plasma membrane adhesion molecules+++GO:0007614///short-term memory+++GO:0009612///response to mechanical stimulus+++GO:0019722///calcium-mediated signaling+++GO:0031987///locomotion involved in locomotory behavior+++GO:0033173///calcineurin-NFAT s…
1843	'DUSP1'	2.922841294	6.99E-154	4.54	28.01333333	04010///MAPK signaling pathway+++04726///Serotonergic synapse+++05012///Parkinson disease+++05418///Fluid shear stress and atherosclerosis	GO:0005634///nucleus+++GO:0005737///cytoplasm	GO:0004721///phosphoprotein phosphatase activity+++GO:0004722///protein serine/threonine phosphatase activity+++GO:0004725///protein tyrosine phosphatase activity+++GO:0005515///protein binding+++GO:0008138///protein tyrosine/serine/threonine phosphatase activity+++GO:0008330///protein tyrosine/threonine phosphatase activity+++GO:0017017///MAP kinase tyrosine/serine/threonine phosphatase activity…	GO:0000188///inactivation of MAPK activity+++GO:0001706///endoderm formation+++GO:0006470///protein dephosphorylation+++GO:0007049///cell cycle+++GO:0007162///negative regulation of cell adhesion+++GO:0009416///response to light stimulus+++GO:0032355///response to estradiol+++GO:0032526///response to retinoic acid+++GO:0032870///cellular response to hormone stimulus+++GO:0033574///response to tes…
1844	'DUSP2'	2.023831999	2.63E-37	2.923333333	9.653333333	04010///MAPK signaling pathway+++04361///Axon regeneration	GO:0005634///nucleus+++GO:0005654///nucleoplasm+++GO:0005737///cytoplasm+++GO:0031965///nuclear membrane	GO:0004721///phosphoprotein phosphatase activity+++GO:0004725///protein tyrosine phosphatase activity+++GO:0005515///protein binding+++GO:0008330///protein tyrosine/threonine phosphatase activity+++GO:0017017///MAP kinase tyrosine/serine/threonine phosphatase activity+++GO:0051019///mitogen-activated protein kinase binding	GO:0000188///inactivation of MAPK activity+++GO:0001706///endoderm formation+++GO:0006470///protein dephosphorylation+++GO:0035335///peptidyl-tyrosine dephosphorylation+++GO:0035970///peptidyl-threonine dephosphorylation+++GO:0043409///negative regulation of MAPK cascade
1849	'DUSP7'	-1.040653339	7.67E-35	15.18666667	6.013333333	04010///MAPK signaling pathway+++04361///Axon regeneration	GO:0005654///nucleoplasm+++GO:0005737///cytoplasm+++GO:0005829///cytosol	GO:0004721///phosphoprotein phosphatase activity+++GO:0004725///protein tyrosine phosphatase activity+++GO:0005515///protein binding+++GO:0008138///protein tyrosine/serine/threonine phosphatase activity+++GO:0008330///protein tyrosine/threonine phosphatase activity+++GO:0017017///MAP kinase tyrosine/serine/threonine phosphatase activity+++GO:0051019///mitogen-activated protein kinase binding	GO:0000165///MAPK cascade+++GO:0000187///activation of MAPK activity+++GO:0000188///inactivation of MAPK activity+++GO:0006470///protein dephosphorylation+++GO:0035335///peptidyl-tyrosine dephosphorylation+++GO:0035970///peptidyl-threonine dephosphorylation+++GO:0043407///negative regulation of MAP kinase activity+++GO:0043409///negative regulation of MAPK cascade
1890	'TYMP'	2.2341719	0	61.79666667	236.4533333	00240///Pyrimidine metabolism+++00983///Drug metabolism - other enzymes+++05219///Bladder cancer	GO:0005829///cytosol	GO:0004645///phosphorylase activity+++GO:0005515///protein binding+++GO:0008083///growth factor activity+++GO:0009032///thymidine phosphorylase activity+++GO:0016154///pyrimidine-nucleoside phosphorylase activity+++GO:0016757///transferase activity, transferring glycosyl groups+++GO:0042803///protein homodimerization activity	GO:0000002///mitochondrial genome maintenance+++GO:0001525///angiogenesis+++GO:0006206///pyrimidine nucleobase metabolic process+++GO:0006213///pyrimidine nucleoside metabolic process+++GO:0006935///chemotaxis+++GO:0007165///signal transduction+++GO:0030154///cell differentiation+++GO:0031641///regulation of myelination+++GO:0043097///pyrimidine nucleoside salvage+++GO:0046074///dTMP catabolic pr…
1891	'ECH1'	-1.313669918	2.83E-54	59.51666667	19.41	04146///Peroxisome	GO:0005739///mitochondrion+++GO:0005777///peroxisome+++GO:0005782///peroxisomal matrix+++GO:0005829///cytosol+++GO:0016020///membrane+++GO:0070062///extracellular exosome	GO:0003824///catalytic activity+++GO:0005515///protein binding+++GO:0016853///isomerase activity+++GO:0051750///delta3,5-delta2,4-dienoyl-CoA isomerase activity	GO:0006635///fatty acid beta-oxidation+++GO:0008104///protein localization
19	'ABCA1'	1.63490177	0	13.04666667	33.04666667	02010///ABC transporters+++04975///Fat digestion and absorption+++04979///Cholesterol metabolism+++05417///Lipid and atherosclerosis	GO:0005768///endosome+++GO:0005789///endoplasmic reticulum membrane+++GO:0005794///Golgi apparatus+++GO:0005886///plasma membrane+++GO:0005887///integral component of plasma membrane+++GO:0009897///external side of plasma membrane+++GO:0016021///integral component of membrane+++GO:0016323///basolateral plasma membrane+++GO:0030139///endocytic vesicle+++GO:0043231///intracellular membrane-bounded …	GO:0005102///signaling receptor binding+++GO:0005319///lipid transporter activity+++GO:0005515///protein binding+++GO:0005524///ATP binding+++GO:0005548///phospholipid transporter activity+++GO:0008035///high-density lipoprotein particle binding+++GO:0008320///protein transmembrane transporter activity+++GO:0015485///cholesterol binding+++GO:0019905///syntaxin binding+++GO:0031210///phosphatidylc…	GO:0002790///peptide secretion+++GO:0006497///protein lipidation+++GO:0006869///lipid transport+++GO:0006911///phagocytosis, engulfment+++GO:0007040///lysosome organization+++GO:0007186///G protein-coupled receptor signaling pathway+++GO:0007189///adenylate cyclase-activating G protein-coupled receptor signaling pathway+++GO:0007584///response to nutrient+++GO:0008203///cholesterol metabolic proc…
1910	'EDNRB'	1.02330649	2.34E-07	1.06	1.76	04020///Calcium signaling pathway+++04022///cGMP-PKG signaling pathway+++04080///Neuroactive ligand-receptor interaction+++04916///Melanogenesis+++04926///Relaxin signaling pathway+++05200///Pathways in cancer	GO:0005886///plasma membrane+++GO:0005887///integral component of plasma membrane+++GO:0016020///membrane+++GO:0016021///integral component of membrane+++GO:0031965///nuclear membrane+++GO:0045121///membrane raft	GO:0004930///G protein-coupled receptor activity+++GO:0004962///endothelin receptor activity+++GO:0005515///protein binding+++GO:0017046///peptide hormone binding+++GO:0031702///type 1 angiotensin receptor binding	GO:0000122///negative regulation of transcription by RNA polymerase II+++GO:0001755///neural crest cell migration+++GO:0001934///positive regulation of protein phosphorylation+++GO:0006885///regulation of pH+++GO:0007165///signal transduction+++GO:0007166///cell surface receptor signaling pathway+++GO:0007186///G protein-coupled receptor signaling pathway+++GO:0007194///negative regulation of ade…
1955	'MEGF9'	-2.045353248	5.54E-168	14.67333333	2.9		GO:0005575///cellular_component+++GO:0005604///basement membrane+++GO:0016020///membrane+++GO:0016021///integral component of membrane		GO:0008150///biological_process+++GO:0009887///animal organ morphogenesis+++GO:0009888///tissue development+++GO:0016477///cell migration+++GO:0034446///substrate adhesion-dependent cell spreading
196264	'MPZL3'	-1.531226001	1.17E-21	4.103333333	1.146666667		GO:0005886///plasma membrane+++GO:0016021///integral component of membrane	GO:0005515///protein binding	GO:0007155///cell adhesion+++GO:0030198///extracellular matrix organization+++GO:0042633///hair cycle
197135	'PATL2'	1.122269759	1.55E-10	3.343333333	6.146666667		GO:0000932///P-body+++GO:0005634///nucleus+++GO:0005737///cytoplasm	GO:0003723///RNA binding+++GO:0005515///protein binding	GO:0000290///deadenylation-dependent decapping of nuclear-transcribed mRNA+++GO:0010607///negative regulation of cytoplasmic mRNA processing body assembly+++GO:0017148///negative regulation of translation+++GO:0033962///cytoplasmic mRNA processing body assembly
197259	'MLKL'	1.099184461	4.83E-30	7.99	14.12	04217///Necroptosis+++04668///TNF signaling pathway+++05132///Salmonella infection	GO:0005634///nucleus+++GO:0005737///cytoplasm+++GO:0005829///cytosol+++GO:0005886///plasma membrane+++GO:0016020///membrane+++GO:0030054///cell junction	GO:0000166///nucleotide binding+++GO:0004672///protein kinase activity+++GO:0004706///JUN kinase kinase kinase activity+++GO:0005515///protein binding+++GO:0005524///ATP binding+++GO:0019901///protein kinase binding+++GO:0042802///identical protein binding+++GO:0044877///protein-containing complex binding	GO:0006468///protein phosphorylation+++GO:0007166///cell surface receptor signaling pathway+++GO:0007257///activation of JUN kinase activity+++GO:0012501///programmed cell death+++GO:0019054///modulation by virus of host process+++GO:0051607///defense response to virus+++GO:0060544///regulation of necroptotic process+++GO:0070207///protein homotrimerization+++GO:0070266///necroptotic process+++GO…
1992	'SERPINB1'	1.110711044	9.00E-69	18.21333333	32.03333333		GO:0005576///extracellular region+++GO:0005615///extracellular space+++GO:0005737///cytoplasm+++GO:0005764///lysosome+++GO:0005768///endosome+++GO:0005769///early endosome+++GO:0016020///membrane+++GO:0034774///secretory granule lumen+++GO:0036464///cytoplasmic ribonucleoprotein granule+++GO:0062023///collagen-containing extracellular matrix+++GO:0070062///extracellular exosome	GO:0004867///serine-type endopeptidase inhibitor activity+++GO:0005515///protein binding+++GO:0030414///peptidase inhibitor activity	GO:0010466///negative regulation of peptidase activity+++GO:0010951///negative regulation of endopeptidase activity+++GO:0032691///negative regulation of interleukin-1 beta production+++GO:0043312///neutrophil degranulation+++GO:0044342///type B pancreatic cell proliferation
199675	'MCEMP1'	-2.76745024	2.10E-72	26.28333333	3.133333333		GO:0005886///plasma membrane+++GO:0016020///membrane+++GO:0016021///integral component of membrane+++GO:0035579///specific granule membrane+++GO:0070821///tertiary granule membrane	GO:0005515///protein binding+++GO:0042802///identical protein binding	GO:0043312///neutrophil degranulation
20	'ABCA2'	-1.032442377	2.96E-31	5.236666667	2.09	02010///ABC transporters+++04142///Lysosome	GO:0005764///lysosome+++GO:0005765///lysosomal membrane+++GO:0005768///endosome+++GO:0005815///microtubule organizing center+++GO:0005886///plasma membrane+++GO:0010008///endosome membrane+++GO:0016020///membrane+++GO:0016021///integral component of membrane+++GO:0031410///cytoplasmic vesicle+++GO:0043190///ATP-binding cassette (ABC) transporter complex+++GO:0043231///intracellular membrane-bound…	GO:0000166///nucleotide binding+++GO:0005319///lipid transporter activity+++GO:0005524///ATP binding+++GO:0016887///ATPase activity+++GO:0042626///ATPase activity, coupled to transmembrane movement of substances+++GO:0061135///endopeptidase regulator activity+++GO:0099038///ceramide-translocating ATPase activity	GO:0001573///ganglioside metabolic process+++GO:0006357///regulation of transcription by RNA polymerase II+++GO:0006629///lipid metabolic process+++GO:0006684///sphingomyelin metabolic process+++GO:0006687///glycosphingolipid metabolic process+++GO:0006869///lipid transport+++GO:0007626///locomotory behavior+++GO:0009410///response to xenobiotic stimulus+++GO:0010872///regulation of cholesterol e…
200316	'APOBEC3F'	1.67463305	1.30E-35	3.286666667	8.95	05170///Human immunodeficiency virus 1 infection	GO:0000932///P-body+++GO:0005634///nucleus+++GO:0005737///cytoplasm+++GO:0030895///apolipoprotein B mRNA editing enzyme complex+++GO:1990904///ribonucleoprotein complex	GO:0003723///RNA binding+++GO:0004126///cytidine deaminase activity+++GO:0005515///protein binding+++GO:0008270///zinc ion binding+++GO:0016787///hydrolase activity+++GO:0042802///identical protein binding+++GO:0047844///deoxycytidine deaminase activity	GO:0002230///positive regulation of defense response to virus by host+++GO:0009972///cytidine deamination+++GO:0010529///negative regulation of transposition+++GO:0016553///base conversion or substitution editing+++GO:0016554///cytidine to uridine editing+++GO:0045071///negative regulation of viral genome replication+++GO:0045087///innate immune response+++GO:0045869///negative regulation of sing…
201255	'LRRC45'	-1.388578393	7.51E-18	6.166666667	1.923333333		GO:0005654///nucleoplasm+++GO:0005813///centrosome+++GO:0005829///cytosol+++GO:0005886///plasma membrane	GO:0005515///protein binding
2015	'ADGRE1'	1.556622399	5.04E-34	2.716666667	6.516666667		GO:0005886///plasma membrane+++GO:0005887///integral component of plasma membrane+++GO:0016020///membrane+++GO:0016021///integral component of membrane	GO:0004888///transmembrane signaling receptor activity+++GO:0004930///G protein-coupled receptor activity+++GO:0005509///calcium ion binding	GO:0002250///adaptive immune response+++GO:0002376///immune system process+++GO:0007155///cell adhesion+++GO:0007165///signal transduction+++GO:0007166///cell surface receptor signaling pathway+++GO:0007186///G protein-coupled receptor signaling pathway+++GO:0007189///adenylate cyclase-activating G protein-coupled receptor signaling pathway
202309	'GAPT'	-1.776663309	2.08E-120	39.46666667	9.756666667		GO:0005794///Golgi apparatus+++GO:0005886///plasma membrane+++GO:0016020///membrane+++GO:0016021///integral component of membrane+++GO:0043231///intracellular membrane-bounded organelle		GO:0001782///B cell homeostasis+++GO:0002322///B cell proliferation involved in immune response+++GO:0002381///immunoglobulin production involved in immunoglobulin mediated immune response+++GO:0042113///B cell activation
203	'AK1'	-1.26205098	9.75E-15	7.096666667	2.406666667	00230///Purine metabolism+++00730///Thiamine metabolism+++01240///Biosynthesis of cofactors	GO:0001520///outer dense fiber+++GO:0005737///cytoplasm+++GO:0005829///cytosol+++GO:0005886///plasma membrane+++GO:0070062///extracellular exosome	GO:0004017///adenylate kinase activity+++GO:0004550///nucleoside diphosphate kinase activity+++GO:0005524///ATP binding	GO:0006165///nucleoside diphosphate phosphorylation+++GO:0006172///ADP biosynthetic process+++GO:0007050///cell cycle arrest+++GO:0009142///nucleoside triphosphate biosynthetic process+++GO:0015949///nucleobase-containing small molecule interconversion+++GO:0046033///AMP metabolic process+++GO:0046034///ATP metabolic process+++GO:0046940///nucleoside monophosphate phosphorylation
2034	'EPAS1'	-1.399103478	3.80E-49	8.266666667	2.553333333	05200///Pathways in cancer+++05211///Renal cell carcinoma	GO:0000785///chromatin+++GO:0005634///nucleus+++GO:0005654///nucleoplasm+++GO:0005667///transcription factor complex+++GO:0005737///cytoplasm+++GO:0005829///cytosol+++GO:0016607///nuclear speck	GO:0000977///RNA polymerase II regulatory region sequence-specific DNA binding+++GO:0000978///RNA polymerase II proximal promoter sequence-specific DNA binding+++GO:0000981///DNA-binding transcription factor activity, RNA polymerase II-specific+++GO:0001223///transcription coactivator binding+++GO:0001228///DNA-binding transcription activator activity, RNA polymerase II-specific+++GO:0003677///DN…	GO:0001525///angiogenesis+++GO:0001666///response to hypoxia+++GO:0001892///embryonic placenta development+++GO:0001974///blood vessel remodeling+++GO:0002027///regulation of heart rate+++GO:0006355///regulation of transcription, DNA-templated+++GO:0006357///regulation of transcription by RNA polymerase II+++GO:0007005///mitochondrion organization+++GO:0007165///signal transduction+++GO:0007601//…
205	'AK4'	1.553339643	1.83E-41	1.783333333	4.266666667	00230///Purine metabolism+++00730///Thiamine metabolism+++01240///Biosynthesis of cofactors	GO:0005737///cytoplasm+++GO:0005739///mitochondrion+++GO:0005759///mitochondrial matrix	GO:0000166///nucleotide binding+++GO:0004017///adenylate kinase activity+++GO:0004550///nucleoside diphosphate kinase activity+++GO:0005515///protein binding+++GO:0005524///ATP binding+++GO:0005525///GTP binding+++GO:0016301///kinase activity+++GO:0016740///transferase activity+++GO:0016776///phosphotransferase activity, phosphate group as acceptor+++GO:0019205///nucleobase-containing compound ki…	GO:0001889///liver development+++GO:0002082///regulation of oxidative phosphorylation+++GO:0006139///nucleobase-containing compound metabolic process+++GO:0006165///nucleoside diphosphate phosphorylation+++GO:0006172///ADP biosynthetic process+++GO:0007420///brain development+++GO:0007596///blood coagulation+++GO:0009142///nucleoside triphosphate biosynthetic process+++GO:0009410///response to xe…
2059	'EPS8'	-1.222272012	8.65E-37	11.23333333	3.99		GO:0005737///cytoplasm+++GO:0005886///plasma membrane+++GO:0005903///brush border+++GO:0005938///cell cortex+++GO:0014069///postsynaptic density+++GO:0016020///membrane+++GO:0017146///NMDA selective glutamate receptor complex+++GO:0030054///cell junction+++GO:0030426///growth cone+++GO:0031982///vesicle+++GO:0032420///stereocilium+++GO:0032421///stereocilium bundle+++GO:0032426///stereocilium tip…	GO:0003779///actin binding+++GO:0005515///protein binding+++GO:0016301///kinase activity+++GO:0031267///small GTPase binding+++GO:0035591///signaling adaptor activity	GO:0007266///Rho protein signal transduction+++GO:0008344///adult locomotory behavior+++GO:0008360///regulation of cell shape+++GO:0010458///exit from mitosis+++GO:0016601///Rac protein signal transduction+++GO:0030832///regulation of actin filament length+++GO:0031532///actin cytoskeleton reorganization+++GO:0035023///regulation of Rho protein signal transduction+++GO:0036336///dendritic cell mi…
210	'ALAD'	-1.232736949	1.18E-54	20.31333333	6.993333333	00860///Porphyrin metabolism+++01240///Biosynthesis of cofactors	GO:0005576///extracellular region+++GO:0005615///extracellular space+++GO:0005634///nucleus+++GO:0005829///cytosol+++GO:0034774///secretory granule lumen+++GO:0070062///extracellular exosome+++GO:1904813///ficolin-1-rich granule lumen	GO:0003824///catalytic activity+++GO:0004655///porphobilinogen synthase activity+++GO:0008270///zinc ion binding+++GO:0042802///identical protein binding+++GO:0046872///metal ion binding+++GO:1904854///proteasome core complex binding	GO:0001666///response to hypoxia+++GO:0006782///protoporphyrinogen IX biosynthetic process+++GO:0006783///heme biosynthetic process+++GO:0006979///response to oxidative stress+++GO:0009410///response to xenobiotic stimulus+++GO:0009635///response to herbicide+++GO:0010039///response to iron ion+++GO:0010043///response to zinc ion+++GO:0010044///response to aluminum ion+++GO:0010212///response to …
2117	'ETV3'	2.156487305	0	18.09666667	65.39666667		GO:0000785///chromatin+++GO:0005634///nucleus+++GO:0005654///nucleoplasm+++GO:0043231///intracellular membrane-bounded organelle+++GO:0090571///RNA polymerase II transcription repressor complex	GO:0000977///RNA polymerase II regulatory region sequence-specific DNA binding+++GO:0000981///DNA-binding transcription factor activity, RNA polymerase II-specific+++GO:0001227///DNA-binding transcription repressor activity, RNA polymerase II-specific+++GO:0017151///DEAD/H-box RNA helicase binding+++GO:1990837///sequence-specific double-stranded DNA binding	GO:0000122///negative regulation of transcription by RNA polymerase II+++GO:0006357///regulation of transcription by RNA polymerase II+++GO:0008150///biological_process+++GO:0008285///negative regulation of cell proliferation+++GO:0030154///cell differentiation+++GO:0097011///cellular response to granulocyte macrophage colony-stimulating factor stimulus
2120	'ETV6'	1.084027796	1.86E-74	8.473333333	14.3	04013///MAPK signaling pathway - fly+++04320///Dorso-ventral axis formation+++05202///Transcriptional misregulation in cancer	GO:0000785///chromatin+++GO:0005634///nucleus+++GO:0005730///nucleolus+++GO:0005829///cytosol+++GO:0005886///plasma membrane	GO:0000977///RNA polymerase II regulatory region sequence-specific DNA binding+++GO:0000978///RNA polymerase II proximal promoter sequence-specific DNA binding+++GO:0000981///DNA-binding transcription factor activity, RNA polymerase II-specific+++GO:0001227///DNA-binding transcription repressor activity, RNA polymerase II-specific+++GO:0001228///DNA-binding transcription activator activity, RNA p…	GO:0000122///negative regulation of transcription by RNA polymerase II+++GO:0006355///regulation of transcription, DNA-templated+++GO:0006357///regulation of transcription by RNA polymerase II+++GO:0007296///vitellogenesis+++GO:0022008///neurogenesis+++GO:0030154///cell differentiation+++GO:0045944///positive regulation of transcription by RNA polymerase II+++GO:0071425///hematopoietic stem cell …
2140	'EYA3'	1.239760344	7.92E-130	12.69	24.41666667		GO:0005634///nucleus+++GO:0005654///nucleoplasm+++GO:0005667///transcription factor complex+++GO:0005737///cytoplasm+++GO:0005813///centrosome	GO:0004725///protein tyrosine phosphatase activity+++GO:0005515///protein binding+++GO:0046872///metal ion binding	GO:0006281///DNA repair+++GO:0006302///double-strand break repair+++GO:0007275///multicellular organism development+++GO:0007601///visual perception+++GO:0009653///anatomical structure morphogenesis+++GO:0010212///response to ionizing radiation+++GO:0016576///histone dephosphorylation+++GO:0030154///cell differentiation+++GO:0035335///peptidyl-tyrosine dephosphorylation+++GO:0045739///positive re…
2167	'FABP4'	-1.165126983	4.89E-27	50	18.04333333	03320///PPAR signaling pathway+++04923///Regulation of lipolysis in adipocytes	GO:0005634///nucleus+++GO:0005737///cytoplasm+++GO:0005811///lipid droplet+++GO:0005829///cytosol+++GO:0070062///extracellular exosome	GO:0005324///long-chain fatty acid transporter activity+++GO:0005504///fatty acid binding+++GO:0008289///lipid binding+++GO:0036041///long-chain fatty acid binding+++GO:0051427///hormone receptor binding	GO:0006469///negative regulation of protein kinase activity+++GO:0009617///response to bacterium+++GO:0015908///fatty acid transport+++GO:0015909///long-chain fatty acid transport+++GO:0019433///triglyceride catabolic process+++GO:0042632///cholesterol homeostasis+++GO:0045892///negative regulation of transcription, DNA-templated+++GO:0050727///regulation of inflammatory response+++GO:0050729///p…
2180	'ACSL1'	1.843436153	0	133.72	390.8133333	00061///Fatty acid biosynthesis+++00071///Fatty acid degradation+++01212///Fatty acid metabolism+++03320///PPAR signaling pathway+++04146///Peroxisome+++04216///Ferroptosis+++04714///Thermogenesis+++04920///Adipocytokine signaling pathway	GO:0005739///mitochondrion+++GO:0005741///mitochondrial outer membrane+++GO:0005778///peroxisomal membrane+++GO:0005783///endoplasmic reticulum+++GO:0005789///endoplasmic reticulum membrane+++GO:0005886///plasma membrane+++GO:0016020///membrane+++GO:0016021///integral component of membrane	GO:0000166///nucleotide binding+++GO:0004467///long-chain fatty acid-CoA ligase activity+++GO:0005524///ATP binding+++GO:0016874///ligase activity+++GO:0047676///arachidonate-CoA ligase activity+++GO:0050197///phytanate-CoA ligase activity+++GO:0070251///pristanate-CoA ligase activity+++GO:0090434///oleoyl-CoA ligase activity	GO:0000038///very long-chain fatty acid metabolic process+++GO:0001676///long-chain fatty acid metabolic process+++GO:0007584///response to nutrient+++GO:0008610///lipid biosynthetic process+++GO:0009410///response to xenobiotic stimulus+++GO:0010747///positive regulation of plasma membrane long-chain fatty acid transport+++GO:0014070///response to organic cyclic compound+++GO:0015908///fatty aci…
2184	'FAH'	-1.108160853	1.64E-30	29.38666667	11.18666667	00350///Tyrosine metabolism	GO:0005829///cytosol+++GO:0070062///extracellular exosome	GO:0004334///fumarylacetoacetase activity+++GO:0005515///protein binding+++GO:0046872///metal ion binding	GO:0006527///arginine catabolic process+++GO:0006559///L-phenylalanine catabolic process+++GO:0006572///tyrosine catabolic process+++GO:0009072///aromatic amino acid family metabolic process+++GO:1902000///homogentisate catabolic process
219285	'SAMD9L'	3.229080178	0	17.80666667	136.0933333		GO:0005737///cytoplasm+++GO:0005769///early endosome	GO:0005515///protein binding
219333	'USP12'	1.828378925	3.86E-188	12.30333333	35.62		GO:0005575///cellular_component+++GO:0005634///nucleus+++GO:0005654///nucleoplasm+++GO:0005829///cytosol	GO:0004197///cysteine-type endopeptidase activity+++GO:0004843///thiol-dependent ubiquitin-specific protease activity+++GO:0005515///protein binding+++GO:0046872///metal ion binding	GO:0006511///ubiquitin-dependent protein catabolic process+++GO:0016579///protein deubiquitination
220213	'OTUD1'	1.951678487	4.47E-99	4.246666667	13.39			GO:0004843///thiol-dependent ubiquitin-specific protease activity+++GO:0008233///peptidase activity+++GO:0008234///cysteine-type peptidase activity+++GO:0016787///hydrolase activity	GO:0006508///proteolysis+++GO:0016579///protein deubiquitination+++GO:0070536///protein K63-linked deubiquitination
221079	'ARL5B'	1.778960346	3.69E-103	2.45	6.823333333		GO:0005737///cytoplasm+++GO:0005802///trans-Golgi network	GO:0000166///nucleotide binding+++GO:0003924///GTPase activity+++GO:0005515///protein binding+++GO:0005525///GTP binding	GO:0006886///intracellular protein transport+++GO:0016192///vesicle-mediated transport+++GO:1903292///protein localization to Golgi membrane
221472	'FGD2'	1.633977919	5.26E-206	25.28666667	62.98		GO:0001726///ruffle+++GO:0005634///nucleus+++GO:0005737///cytoplasm+++GO:0005794///Golgi apparatus+++GO:0005829///cytosol+++GO:0005856///cytoskeleton+++GO:0030027///lamellipodium+++GO:0031901///early endosome membrane+++GO:0032587///ruffle membrane	GO:0005085///guanyl-nucleotide exchange factor activity+++GO:0005515///protein binding+++GO:0031267///small GTPase binding+++GO:0046872///metal ion binding+++GO:1901981///phosphatidylinositol phosphate binding	GO:0007010///cytoskeleton organization+++GO:0007186///G protein-coupled receptor signaling pathway+++GO:0008360///regulation of cell shape+++GO:0030036///actin cytoskeleton organization+++GO:0043065///positive regulation of apoptotic process+++GO:0043087///regulation of GTPase activity+++GO:0043507///positive regulation of JUN kinase activity+++GO:0046847///filopodium assembly+++GO:0051056///regu…
221749	'PXDC1'	2.150249012	7.03E-98	5.956666667	21.49333333			GO:0035091///phosphatidylinositol binding
221830	'POLR1F'	1.300337069	1.84E-87	12.30666667	24.70666667	03020///RNA polymerase	GO:0005654///nucleoplasm+++GO:0005736///RNA polymerase I complex	GO:0003899///DNA-directed 5'-3' RNA polymerase activity	GO:0006352///DNA-templated transcription, initiation+++GO:0006361///transcription initiation from RNA polymerase I promoter+++GO:0006363///termination of RNA polymerase I transcription+++GO:0045815///positive regulation of gene expression, epigenetic
221895	'JAZF1'	-1.005830409	2.51E-11	5.55	2.213333333		GO:0001650///fibrillar center+++GO:0005634///nucleus+++GO:0005654///nucleoplasm+++GO:0005829///cytosol+++GO:0017053///transcriptional repressor complex	GO:0003714///transcription corepressor activity+++GO:0005515///protein binding+++GO:0046872///metal ion binding	GO:0000122///negative regulation of transcription by RNA polymerase II+++GO:0006629///lipid metabolic process
222255	'ATXN7L1'	1.13899946	3.94E-31	4.163333333	9.583333333			GO:0005515///protein binding
223082	'ZNRF2'	1.373116373	6.96E-155	23.62333333	49.82		GO:0001650///fibrillar center+++GO:0005654///nucleoplasm+++GO:0005737///cytoplasm+++GO:0005765///lysosomal membrane+++GO:0005829///cytosol+++GO:0005886///plasma membrane+++GO:0010008///endosome membrane+++GO:0030659///cytoplasmic vesicle membrane+++GO:0032991///protein-containing complex+++GO:0042734///presynaptic membrane+++GO:0042995///cell projection+++GO:0043231///intracellular membrane-bound…	GO:0046872///metal ion binding+++GO:0061630///ubiquitin protein ligase activity	GO:0000209///protein polyubiquitination+++GO:0016567///protein ubiquitination
2242	'FES'	-1.854639192	3.55E-71	17.66666667	3.99	04360///Axon guidance	GO:0005737///cytoplasm+++GO:0005794///Golgi apparatus+++GO:0005829///cytosol+++GO:0005856///cytoskeleton+++GO:0005886///plasma membrane+++GO:0005925///focal adhesion+++GO:0015630///microtubule cytoskeleton+++GO:0030054///cell junction+++GO:0031234///extrinsic component of cytoplasmic side of plasma membrane+++GO:0031410///cytoplasmic vesicle	GO:0004713///protein tyrosine kinase activity+++GO:0004714///transmembrane receptor protein tyrosine kinase activity+++GO:0004715///non-membrane spanning protein tyrosine kinase activity+++GO:0005102///signaling receptor binding+++GO:0005515///protein binding+++GO:0005524///ATP binding+++GO:0008017///microtubule binding+++GO:0008289///lipid binding+++GO:0034987///immunoglobulin receptor binding++…	GO:0001578///microtubule bundle formation+++GO:0006935///chemotaxis+++GO:0007098///centrosome cycle+++GO:0007155///cell adhesion+++GO:0007169///transmembrane receptor protein tyrosine kinase signaling pathway+++GO:0008360///regulation of cell shape+++GO:0010976///positive regulation of neuron projection development+++GO:0018108///peptidyl-tyrosine phosphorylation+++GO:0030154///cell differentiati…
2247	'FGF2'	1.491072419	5.60E-69	3.256666667	7.51	01521///EGFR tyrosine kinase inhibitor resistance+++04010///MAPK signaling pathway+++04014///Ras signaling pathway+++04015///Rap1 signaling pathway+++04020///Calcium signaling pathway+++04151///PI3K-Akt signaling pathway+++04550///Signaling pathways regulating pluripotency of stem cells+++04810///Regulation of actin cytoskeleton+++05167///Kaposi sarcoma-associated herpesvirus infection+++05200///…	GO:0005576///extracellular region+++GO:0005615///extracellular space+++GO:0005634///nucleus+++GO:0005737///cytoplasm	GO:0005104///fibroblast growth factor receptor binding+++GO:0005125///cytokine activity+++GO:0005178///integrin binding+++GO:0005515///protein binding+++GO:0008083///growth factor activity+++GO:0008201///heparin binding+++GO:0019956///chemokine binding+++GO:0030374///nuclear receptor transcription coactivator activity+++GO:0042056///chemoattractant activity+++GO:0042802///identical protein bindin…	GO:0000187///activation of MAPK activity+++GO:0001658///branching involved in ureteric bud morphogenesis+++GO:0001759///organ induction+++GO:0001934///positive regulation of protein phosphorylation+++GO:0001938///positive regulation of endothelial cell proliferation+++GO:0002042///cell migration involved in sprouting angiogenesis+++GO:0006661///phosphatidylinositol biosynthetic process+++GO:00069…
2273	'FHL1'	-1.460167189	2.80E-71	31.56	9.3	04630///JAK-STAT signaling pathway	GO:0005634///nucleus+++GO:0005737///cytoplasm+++GO:0005829///cytosol+++GO:0005886///plasma membrane+++GO:0005925///focal adhesion	GO:0003674///molecular_function+++GO:0005515///protein binding+++GO:0044325///ion channel binding+++GO:0046872///metal ion binding	GO:0003254///regulation of membrane depolarization+++GO:0007517///muscle organ development+++GO:0009887///animal organ morphogenesis+++GO:0010972///negative regulation of G2/M transition of mitotic cell cycle+++GO:0030154///cell differentiation+++GO:0030308///negative regulation of cell growth+++GO:0043268///positive regulation of potassium ion transport+++GO:1901016///regulation of potassium ion…
22797	'TFEC'	1.798725625	0	32.66333333	94.32666667		GO:0000785///chromatin+++GO:0005634///nucleus+++GO:0005654///nucleoplasm	GO:0000978///RNA polymerase II proximal promoter sequence-specific DNA binding+++GO:0000981///DNA-binding transcription factor activity, RNA polymerase II-specific+++GO:0001227///DNA-binding transcription repressor activity, RNA polymerase II-specific+++GO:0001228///DNA-binding transcription activator activity, RNA polymerase II-specific+++GO:0005515///protein binding+++GO:0046983///protein dimer…	GO:0000122///negative regulation of transcription by RNA polymerase II+++GO:0006355///regulation of transcription, DNA-templated+++GO:0006357///regulation of transcription by RNA polymerase II+++GO:0034605///cellular response to heat+++GO:0045944///positive regulation of transcription by RNA polymerase II
22809	'ATF5'	1.733061094	0	74.86	202.1033333		GO:0000785///chromatin+++GO:0005634///nucleus+++GO:0005654///nucleoplasm+++GO:0005667///transcription factor complex+++GO:0005737///cytoplasm+++GO:0005813///centrosome+++GO:0005815///microtubule organizing center+++GO:0005829///cytosol+++GO:0005856///cytoskeleton	GO:0000976///transcription regulatory region sequence-specific DNA binding+++GO:0000977///RNA polymerase II regulatory region sequence-specific DNA binding+++GO:0000981///DNA-binding transcription factor activity, RNA polymerase II-specific+++GO:0001228///DNA-binding transcription activator activity, RNA polymerase II-specific+++GO:0003677///DNA binding+++GO:0003682///chromatin binding+++GO:00037…	GO:0006355///regulation of transcription, DNA-templated+++GO:0006357///regulation of transcription by RNA polymerase II+++GO:0007623///circadian rhythm+++GO:0008285///negative regulation of cell proliferation+++GO:0009791///post-embryonic development+++GO:0010468///regulation of gene expression+++GO:0021889///olfactory bulb interneuron differentiation+++GO:0021891///olfactory bulb interneuron dev…
22882	'ZHX2'	1.769569512	2.39E-74	3.26	9.103333333		GO:0000785///chromatin+++GO:0005634///nucleus+++GO:0005654///nucleoplasm+++GO:0005829///cytosol	GO:0000981///DNA-binding transcription factor activity, RNA polymerase II-specific+++GO:0003677///DNA binding+++GO:0005515///protein binding+++GO:0042802///identical protein binding+++GO:0042803///protein homodimerization activity+++GO:0046872///metal ion binding+++GO:0046982///protein heterodimerization activity	GO:0000122///negative regulation of transcription by RNA polymerase II+++GO:0006357///regulation of transcription by RNA polymerase II+++GO:0006402///mRNA catabolic process+++GO:0007399///nervous system development+++GO:0030154///cell differentiation+++GO:0035019///somatic stem cell population maintenance+++GO:0045665///negative regulation of neuron differentiation+++GO:0045892///negative regulat…
22902	'RUFY3'	1.025124662	2.57E-39	7.49	12.05666667		GO:0005737///cytoplasm+++GO:0005829///cytosol+++GO:0012505///endomembrane system+++GO:0016020///membrane+++GO:0030027///lamellipodium+++GO:0030054///cell junction+++GO:0030175///filopodium+++GO:0030424///axon+++GO:0030425///dendrite+++GO:0030426///growth cone+++GO:0043025///neuronal cell body+++GO:0043204///perikaryon	GO:0005515///protein binding	GO:0007015///actin filament organization+++GO:0030335///positive regulation of cell migration+++GO:0045773///positive regulation of axon extension+++GO:0050770///regulation of axonogenesis+++GO:0050771///negative regulation of axonogenesis+++GO:0090316///positive regulation of intracellular protein transport+++GO:2000114///regulation of establishment of cell polarity
23051	'ZHX3'	-1.309910738	4.41E-27	2.733333333	1.003333333		GO:0000785///chromatin+++GO:0005634///nucleus+++GO:0005654///nucleoplasm	GO:0000977///RNA polymerase II regulatory region sequence-specific DNA binding+++GO:0000981///DNA-binding transcription factor activity, RNA polymerase II-specific+++GO:0003677///DNA binding+++GO:0003700///DNA-binding transcription factor activity+++GO:0005515///protein binding+++GO:0042803///protein homodimerization activity+++GO:0046872///metal ion binding+++GO:0046982///protein heterodimerizat…	GO:0000122///negative regulation of transcription by RNA polymerase II+++GO:0006357///regulation of transcription by RNA polymerase II+++GO:0030154///cell differentiation+++GO:0045669///positive regulation of osteoblast differentiation+++GO:0045892///negative regulation of transcription, DNA-templated
23070	'CMTR1'	1.480844223	8.68E-250	25.11333333	57.14		GO:0005634///nucleus+++GO:0005654///nucleoplasm+++GO:0005737///cytoplasm+++GO:0043231///intracellular membrane-bounded organelle	GO:0003676///nucleic acid binding+++GO:0004483///mRNA (nucleoside-2'-O-)-methyltransferase activity	GO:0006370///7-methylguanosine mRNA capping+++GO:0080009///mRNA methylation+++GO:0097309///cap1 mRNA methylation
23111	'SPART'	1.013267986	2.96E-34	4.9	8.093333333	04144///Endocytosis	GO:0005737///cytoplasm+++GO:0005741///mitochondrial outer membrane+++GO:0005811///lipid droplet+++GO:0005829///cytosol+++GO:0005886///plasma membrane+++GO:0030496///midbody+++GO:0045202///synapse	GO:0005515///protein binding+++GO:0031625///ubiquitin protein ligase binding	GO:0009838///abscission+++GO:0030514///negative regulation of BMP signaling pathway+++GO:0034389///lipid droplet organization+++GO:0048698///negative regulation of collateral sprouting in absence of injury+++GO:0050905///neuromuscular process+++GO:0051301///cell division+++GO:0051881///regulation of mitochondrial membrane potential+++GO:0060612///adipose tissue development
23127	'COLGALT2'	1.575933571	2.53E-61	3.003333333	7.246666667	00310///Lysine degradation+++00514///Other types of O-glycan biosynthesis	GO:0005788///endoplasmic reticulum lumen	GO:0005515///protein binding+++GO:0016740///transferase activity+++GO:0050211///procollagen galactosyltransferase activity	GO:0030199///collagen fibril organization
23135	'KDM6B'	1.813403259	3.70E-64	1.54	4.416666667		GO:0005634///nucleus+++GO:0005654///nucleoplasm+++GO:0044666///MLL3/4 complex	GO:0000978///RNA polymerase II proximal promoter sequence-specific DNA binding+++GO:0005515///protein binding+++GO:0008013///beta-catenin binding+++GO:0031490///chromatin DNA binding+++GO:0032452///histone demethylase activity+++GO:0046872///metal ion binding+++GO:0051213///dioxygenase activity+++GO:0071558///histone demethylase activity (H3-K27 specific)	GO:0002437///inflammatory response to antigenic stimulus+++GO:0006338///chromatin remodeling+++GO:0007507///heart development+++GO:0010468///regulation of gene expression+++GO:0014823///response to activity+++GO:0021766///hippocampus development+++GO:0045165///cell fate commitment+++GO:0045446///endothelial cell differentiation+++GO:0045944///positive regulation of transcription by RNA polymerase…
23149	'FCHO1'	-1.377511519	8.44E-20	5.486666667	1.73		GO:0005654///nucleoplasm+++GO:0005737///cytoplasm+++GO:0005829///cytosol+++GO:0005856///cytoskeleton+++GO:0005886///plasma membrane+++GO:0005905///clathrin-coated pit+++GO:0030136///clathrin-coated vesicle	GO:0005515///protein binding+++GO:0035612///AP-2 adaptor complex binding	GO:0048268///clathrin coat assembly+++GO:0061024///membrane organization+++GO:0072583///clathrin-dependent endocytosis
23151	'GRAMD4'	-1.193431056	4.55E-71	19.99333333	7.11		GO:0005739///mitochondrion+++GO:0005789///endoplasmic reticulum membrane+++GO:0016020///membrane+++GO:0016021///integral component of membrane+++GO:0031966///mitochondrial membrane	GO:0003674///molecular_function+++GO:0005515///protein binding	GO:0006915///apoptotic process+++GO:0034164///negative regulation of toll-like receptor 9 signaling pathway+++GO:0043280///positive regulation of cysteine-type endopeptidase activity involved in apoptotic process
23158	'TBC1D9'	1.006636703	1.28E-43	6.436666667	10.54333333		GO:0016020///membrane+++GO:0016021///integral component of membrane	GO:0005096///GTPase activator activity+++GO:0005509///calcium ion binding+++GO:0005515///protein binding+++GO:0005524///ATP binding	GO:0006886///intracellular protein transport+++GO:0090630///activation of GTPase activity
23171	'GPD1L'	-1.407162647	4.01E-19	4.083333333	1.246666667	00564///Glycerophospholipid metabolism	GO:0005829///cytosol+++GO:0005886///plasma membrane+++GO:0009331///glycerol-3-phosphate dehydrogenase complex+++GO:0070062///extracellular exosome	GO:0004367///glycerol-3-phosphate dehydrogenase [NAD+] activity+++GO:0016616///oxidoreductase activity, acting on the CH-OH group of donors, NAD or NADP as acceptor+++GO:0017080///sodium channel regulator activity+++GO:0042803///protein homodimerization activity+++GO:0044325///ion channel binding+++GO:0051287///NAD binding	GO:0002027///regulation of heart rate+++GO:0005975///carbohydrate metabolic process+++GO:0006072///glycerol-3-phosphate metabolic process+++GO:0006116///NADH oxidation+++GO:0006654///phosphatidic acid biosynthetic process+++GO:0006734///NADH metabolic process+++GO:0010765///positive regulation of sodium ion transport+++GO:0019674///NAD metabolic process+++GO:0033137///negative regulation of pepti…
23179	'RGL1'	1.964335208	0	36.20333333	115.17	04014///Ras signaling pathway	GO:0005575///cellular_component+++GO:0005829///cytosol	GO:0005085///guanyl-nucleotide exchange factor activity+++GO:0005515///protein binding	GO:0000165///MAPK cascade+++GO:0007264///small GTPase mediated signal transduction+++GO:0019222///regulation of metabolic process+++GO:0050790///regulation of catalytic activity
23180	'RFTN1'	2.957311723	0	12.44	79.05666667		GO:0005737///cytoplasm+++GO:0005768///endosome+++GO:0005769///early endosome+++GO:0005886///plasma membrane+++GO:0016020///membrane+++GO:0032991///protein-containing complex+++GO:0045121///membrane raft+++GO:0070062///extracellular exosome	GO:0003725///double-stranded RNA binding	GO:0001765///membrane raft assembly+++GO:0002457///T cell antigen processing and presentation+++GO:0032596///protein transport into membrane raft+++GO:0032740///positive regulation of interleukin-17 production+++GO:0033227///dsRNA transport+++GO:0034138///toll-like receptor 3 signaling pathway+++GO:0040010///positive regulation of growth rate+++GO:0043330///response to exogenous dsRNA+++GO:005085…
23189	'KANK1'	1.160376514	1.78E-19	1.816666667	3.413333333		GO:0005634///nucleus+++GO:0005737///cytoplasm+++GO:0005856///cytoskeleton+++GO:0005886///plasma membrane+++GO:0032587///ruffle membrane	GO:0005515///protein binding+++GO:0008013///beta-catenin binding	GO:0008283///cell proliferation+++GO:0010977///negative regulation of neuron projection development+++GO:0030036///actin cytoskeleton organization+++GO:0030177///positive regulation of Wnt signaling pathway+++GO:0030336///negative regulation of cell migration+++GO:0030837///negative regulation of actin filament polymerization+++GO:0035023///regulation of Rho protein signal transduction+++GO:00350…
23199	'GSE1'	-1.113849877	2.36E-40	6.983333333	2.61			GO:0005515///protein binding
2321	'FLT1'	1.163069738	1.59E-14	1.203333333	2.12	04010///MAPK signaling pathway+++04014///Ras signaling pathway+++04015///Rap1 signaling pathway+++04020///Calcium signaling pathway+++04066///HIF-1 signaling pathway+++04151///PI3K-Akt signaling pathway+++04510///Focal adhesion+++05202///Transcriptional misregulation in cancer+++05323///Rheumatoid arthritis	GO:0005576///extracellular region+++GO:0005615///extracellular space+++GO:0005737///cytoplasm+++GO:0005768///endosome+++GO:0005886///plasma membrane+++GO:0005887///integral component of plasma membrane+++GO:0005925///focal adhesion+++GO:0015629///actin cytoskeleton+++GO:0016020///membrane+++GO:0016021///integral component of membrane+++GO:0043235///receptor complex	GO:0000166///nucleotide binding+++GO:0004672///protein kinase activity+++GO:0004713///protein tyrosine kinase activity+++GO:0004714///transmembrane receptor protein tyrosine kinase activity+++GO:0005021///vascular endothelial growth factor-activated receptor activity+++GO:0005515///protein binding+++GO:0005524///ATP binding+++GO:0016301///kinase activity+++GO:0016740///transferase activity+++GO:0…	GO:0001525///angiogenesis+++GO:0002244///hematopoietic progenitor cell differentiation+++GO:0002548///monocyte chemotaxis+++GO:0006468///protein phosphorylation+++GO:0006935///chemotaxis+++GO:0007169///transmembrane receptor protein tyrosine kinase signaling pathway+++GO:0007275///multicellular organism development+++GO:0008284///positive regulation of cell proliferation+++GO:0010863///positive r…
2322	'FLT3'	-1.351582345	5.26E-22	6.036666667	1.896666667	04010///MAPK signaling pathway+++04014///Ras signaling pathway+++04151///PI3K-Akt signaling pathway+++04640///Hematopoietic cell lineage+++05200///Pathways in cancer+++05202///Transcriptional misregulation in cancer+++05221///Acute myeloid leukemia+++05230///Central carbon metabolism in cancer	GO:0005634///nucleus+++GO:0005783///endoplasmic reticulum+++GO:0005788///endoplasmic reticulum lumen+++GO:0005829///cytosol+++GO:0005886///plasma membrane+++GO:0005887///integral component of plasma membrane+++GO:0010008///endosome membrane+++GO:0016021///integral component of membrane+++GO:0043235///receptor complex	GO:0004713///protein tyrosine kinase activity+++GO:0004714///transmembrane receptor protein tyrosine kinase activity+++GO:0004896///cytokine receptor activity+++GO:0005021///vascular endothelial growth factor-activated receptor activity+++GO:0005515///protein binding+++GO:0005524///ATP binding+++GO:0019838///growth factor binding+++GO:0035259///glucocorticoid receptor binding+++GO:0043621///prote…	GO:0000165///MAPK cascade+++GO:0001776///leukocyte homeostasis+++GO:0002318///myeloid progenitor cell differentiation+++GO:0002328///pro-B cell differentiation+++GO:0007169///transmembrane receptor protein tyrosine kinase signaling pathway+++GO:0007275///multicellular organism development+++GO:0008284///positive regulation of cell proliferation+++GO:0010243///response to organonitrogen compound++…
23220	'DTX4'	1.423541855	8.29E-277	41.04333333	89.71	04330///Notch signaling pathway	GO:0005654///nucleoplasm+++GO:0005829///cytosol	GO:0004842///ubiquitin-protein transferase activity+++GO:0008270///zinc ion binding+++GO:0061630///ubiquitin protein ligase activity	GO:0007219///Notch signaling pathway+++GO:0016567///protein ubiquitination+++GO:0032479///regulation of type I interferon production
23221	'RHOBTB2'	-1.172314531	6.78E-34	7.656666667	2.75	04120///Ubiquitin mediated proteolysis	GO:0005856///cytoskeleton+++GO:0005886///plasma membrane+++GO:0005938///cell cortex+++GO:0010008///endosome membrane+++GO:0031410///cytoplasmic vesicle+++GO:0042995///cell projection+++GO:0043231///intracellular membrane-bounded organelle	GO:0000166///nucleotide binding+++GO:0003924///GTPase activity+++GO:0005515///protein binding+++GO:0005525///GTP binding+++GO:0019901///protein kinase binding	GO:0007015///actin filament organization+++GO:0007163///establishment or maintenance of cell polarity+++GO:0007264///small GTPase mediated signal transduction+++GO:0008360///regulation of cell shape+++GO:0030865///cortical cytoskeleton organization+++GO:0032956///regulation of actin cytoskeleton organization+++GO:0043652///engulfment of apoptotic cell
23288	'IQCE'	-1.28233299	1.28E-18	3.346666667	1.15	04340///Hedgehog signaling pathway	GO:0005929///cilium+++GO:0060170///ciliary membrane	GO:0005515///protein binding	GO:0035108///limb morphogenesis
23308	'ICOSLG'	1.857074639	2.44E-237	7.26	21.57	04514///Cell adhesion molecules+++04672///Intestinal immune network for IgA production	GO:0005886///plasma membrane+++GO:0009897///external side of plasma membrane+++GO:0016020///membrane+++GO:0016021///integral component of membrane+++GO:0036464///cytoplasmic ribonucleoprotein granule+++GO:0070062///extracellular exosome	GO:0005102///signaling receptor binding+++GO:0005515///protein binding+++GO:0042802///identical protein binding	GO:0001817///regulation of cytokine production+++GO:0002250///adaptive immune response+++GO:0006952///defense response+++GO:0006972///hyperosmotic response+++GO:0007165///signal transduction+++GO:0031295///T cell costimulation+++GO:0042104///positive regulation of activated T cell proliferation+++GO:0042110///T cell activation+++GO:0042113///B cell activation+++GO:0050852///T cell receptor signal…
23312	'DMXL2'	1.114658005	6.65E-210	36.66	64.36	04142///Lysosome	GO:0005615///extracellular space+++GO:0008021///synaptic vesicle+++GO:0030672///synaptic vesicle membrane+++GO:0043291///RAVE complex+++GO:0098992///neuronal dense core vesicle	GO:0031267///small GTPase binding	GO:0007035///vacuolar acidification
23362	'PSD3'	1.441714408	1.08E-211	10.19666667	25.70333333	04144///Endocytosis+++04361///Axon regeneration	GO:0014069///postsynaptic density+++GO:0032587///ruffle membrane	GO:0005085///guanyl-nucleotide exchange factor activity+++GO:0005543///phospholipid binding	GO:0032012///regulation of ARF protein signal transduction+++GO:0050790///regulation of catalytic activity
23363	'OBSL1'	-1.023495866	9.35E-25	9.806666667	3.956666667		GO:0005737///cytoplasm+++GO:0005794///Golgi apparatus+++GO:0005813///centrosome+++GO:0005815///microtubule organizing center+++GO:0005829///cytosol+++GO:0005856///cytoskeleton+++GO:0014704///intercalated disc+++GO:0030018///Z disc+++GO:0031430///M band+++GO:0045202///synapse+++GO:0048471///perinuclear region of cytoplasm+++GO:1990393///3M complex	GO:0005515///protein binding+++GO:0008093///cytoskeletal adaptor activity+++GO:0016301///kinase activity	GO:0000226///microtubule cytoskeleton organization+++GO:0007010///cytoskeleton organization+++GO:0007030///Golgi organization+++GO:0007088///regulation of mitotic nuclear division+++GO:0007156///homophilic cell adhesion via plasma membrane adhesion molecules+++GO:0007416///synapse assembly+++GO:0010842///retina layer formation+++GO:0034067///protein localization to Golgi apparatus+++GO:0043687///…
23380	'SRGAP2'	1.074370707	1.21E-173	32.79666667	58.01333333	04360///Axon guidance	GO:0005654///nucleoplasm+++GO:0005737///cytoplasm+++GO:0005829///cytosol+++GO:0005886///plasma membrane+++GO:0014069///postsynaptic density+++GO:0030027///lamellipodium+++GO:0044327///dendritic spine head+++GO:0045211///postsynaptic membrane+++GO:0045335///phagocytic vesicle	GO:0005096///GTPase activator activity+++GO:0005515///protein binding+++GO:0031267///small GTPase binding+++GO:0042802///identical protein binding+++GO:0042803///protein homodimerization activity	GO:0003363///lamellipodium assembly involved in ameboidal cell migration+++GO:0007165///signal transduction+++GO:0007399///nervous system development+++GO:0021816///extension of a leading process involved in cell motility in cerebral cortex radial glia guided migration+++GO:0030336///negative regulation of cell migration+++GO:0034446///substrate adhesion-dependent cell spreading+++GO:0043547///po…
23400	'ATP13A2'	2.637964213	1.43E-147	2.396666667	12.13666667		GO:0000421///autophagosome membrane+++GO:0005764///lysosome+++GO:0005765///lysosomal membrane+++GO:0005768///endosome+++GO:0005770///late endosome+++GO:0005771///multivesicular body+++GO:0005776///autophagosome+++GO:0012506///vesicle membrane+++GO:0016020///membrane+++GO:0016021///integral component of membrane+++GO:0030133///transport vesicle+++GO:0031410///cytoplasmic vesicle+++GO:0031902///lat…	GO:0000166///nucleotide binding+++GO:0005515///protein binding+++GO:0005524///ATP binding+++GO:0008270///zinc ion binding+++GO:0008289///lipid binding+++GO:0015417///polyamine-transporting ATPase activity+++GO:0016887///ATPase activity+++GO:0019829///cation-transporting ATPase activity+++GO:0030145///manganese ion binding+++GO:0046872///metal ion binding+++GO:0070300///phosphatidic acid binding++…	GO:0006812///cation transport+++GO:0006874///cellular calcium ion homeostasis+++GO:0006879///cellular iron ion homeostasis+++GO:0006882///cellular zinc ion homeostasis+++GO:0006914///autophagy+++GO:0007041///lysosomal transport+++GO:0010628///positive regulation of gene expression+++GO:0010821///regulation of mitochondrion organization+++GO:0016241///regulation of macroautophagy+++GO:0016243///re…
23412	'COMMD3'	-1.096397826	4.03E-16	33.6	12.75666667		GO:0005576///extracellular region+++GO:0005634///nucleus+++GO:1904813///ficolin-1-rich granule lumen	GO:0005515///protein binding	GO:0006814///sodium ion transport+++GO:0043312///neutrophil degranulation
23424	'TDRD7'	1.802956019	5.37E-214	16.13333333	43.74666667		GO:0005737///cytoplasm+++GO:0005759///mitochondrial matrix+++GO:0033391///chromatoid body+++GO:0035770///ribonucleoprotein granule+++GO:0043186///P granule	GO:0003723///RNA binding+++GO:0003729///mRNA binding+++GO:0005515///protein binding+++GO:0047485///protein N-terminus binding	GO:0002089///lens morphogenesis in camera-type eye+++GO:0007283///spermatogenesis+++GO:0010608///posttranscriptional regulation of gene expression+++GO:0030719///P granule organization+++GO:0034587///piRNA metabolic process+++GO:0070306///lens fiber cell differentiation
23428	'SLC7A8'	-1.560349357	1.90E-40	10.65333333	2.923333333	04974///Protein digestion and absorption	GO:0005737///cytoplasm+++GO:0005886///plasma membrane+++GO:0005887///integral component of plasma membrane+++GO:0009925///basal plasma membrane+++GO:0016021///integral component of membrane+++GO:0016323///basolateral plasma membrane+++GO:0016324///apical plasma membrane+++GO:0031528///microvillus membrane	GO:0005515///protein binding+++GO:0015101///organic cation transmembrane transporter activity+++GO:0015171///amino acid transmembrane transporter activity+++GO:0015175///neutral amino acid transmembrane transporter activity+++GO:0015179///L-amino acid transmembrane transporter activity+++GO:0015180///L-alanine transmembrane transporter activity+++GO:0015187///glycine transmembrane transporter act…	GO:0002764///immune response-regulating signaling pathway+++GO:0003333///amino acid transmembrane transport+++GO:0006865///amino acid transport+++GO:0009636///response to toxic substance+++GO:0015695///organic cation transport+++GO:0015804///neutral amino acid transport+++GO:0015816///glycine transport+++GO:0015820///leucine transport+++GO:0015827///tryptophan transport+++GO:0015829///valine tran…
23433	'RHOQ'	1.102430109	1.27E-214	45.26666667	79.27	04910///Insulin signaling pathway	GO:0005737///cytoplasm+++GO:0005829///cytosol+++GO:0005884///actin filament+++GO:0005886///plasma membrane+++GO:0016020///membrane+++GO:0030660///Golgi-associated vesicle membrane+++GO:0045121///membrane raft+++GO:0070062///extracellular exosome	GO:0000166///nucleotide binding+++GO:0003924///GTPase activity+++GO:0005515///protein binding+++GO:0005522///profilin binding+++GO:0005525///GTP binding+++GO:0032427///GBD domain binding	GO:0006897///endocytosis+++GO:0007264///small GTPase mediated signal transduction+++GO:0008286///insulin receptor signaling pathway+++GO:0008360///regulation of cell shape+++GO:0016477///cell migration+++GO:0030031///cell projection assembly+++GO:0030866///cortical actin cytoskeleton organization+++GO:0032869///cellular response to insulin stimulus+++GO:0032956///regulation of actin cytoskeleton …
23475	'QPRT'	-2.094651994	0	96.94	18.43666667	00760///Nicotinate and nicotinamide metabolism+++01240///Biosynthesis of cofactors	GO:0005737///cytoplasm+++GO:0005829///cytosol+++GO:0070062///extracellular exosome+++GO:1902494///catalytic complex	GO:0003824///catalytic activity+++GO:0004514///nicotinate-nucleotide diphosphorylase (carboxylating) activity+++GO:0005515///protein binding+++GO:0016740///transferase activity+++GO:0016757///transferase activity, transferring glycosyl groups+++GO:0016763///transferase activity, transferring pentosyl groups+++GO:0042802///identical protein binding	GO:0009435///NAD biosynthetic process+++GO:0019363///pyridine nucleotide biosynthetic process+++GO:0019674///NAD metabolic process+++GO:0034213///quinolinate catabolic process
23492	'CBX7'	-1.784810984	9.24E-32	5.136666667	1.206666667		GO:0000785///chromatin+++GO:0005634///nucleus+++GO:0005654///nucleoplasm+++GO:0005829///cytosol+++GO:0031519///PcG protein complex+++GO:0035102///PRC1 complex	GO:0005515///protein binding	GO:0000122///negative regulation of transcription by RNA polymerase II+++GO:0006325///chromatin organization
23516	'SLC39A14'	1.265867864	2.68E-117	16.02666667	31.36333333	04216///Ferroptosis+++05010///Alzheimer disease+++05012///Parkinson disease	GO:0005764///lysosome+++GO:0005765///lysosomal membrane+++GO:0005768///endosome+++GO:0005886///plasma membrane+++GO:0005887///integral component of plasma membrane+++GO:0016020///membrane+++GO:0016021///integral component of membrane+++GO:0016323///basolateral plasma membrane+++GO:0016324///apical plasma membrane+++GO:0031901///early endosome membrane+++GO:0031902///late endosome membrane	GO:0005381///iron ion transmembrane transporter activity+++GO:0005384///manganese ion transmembrane transporter activity+++GO:0005385///zinc ion transmembrane transporter activity+++GO:0015086///cadmium ion transmembrane transporter activity+++GO:0015093///ferrous iron transmembrane transporter activity+++GO:0015296///anion:cation symporter activity+++GO:0046873///metal ion transmembrane transpor…	GO:0002062///chondrocyte differentiation+++GO:0006094///gluconeogenesis+++GO:0006811///ion transport+++GO:0006826///iron ion transport+++GO:0006829///zinc ion transport+++GO:0006882///cellular zinc ion homeostasis+++GO:0008286///insulin receptor signaling pathway+++GO:0010817///regulation of hormone levels+++GO:0015698///inorganic anion transport+++GO:0030001///metal ion transport+++GO:0032869///…
2353	'FOS'	-1.696790716	1.12E-57	20.89666667	5.246666667	01522///Endocrine resistance+++04010///MAPK signaling pathway+++04024///cAMP signaling pathway+++04210///Apoptosis+++04380///Osteoclast differentiation+++04620///Toll-like receptor signaling pathway+++04657///IL-17 signaling pathway+++04658///Th1 and Th2 cell differentiation+++04659///Th17 cell differentiation+++04660///T cell receptor signaling pathway+++04662///B cell receptor signaling pathway…	GO:0000785///chromatin+++GO:0005634///nucleus+++GO:0005654///nucleoplasm+++GO:0005667///transcription factor complex+++GO:0005783///endoplasmic reticulum+++GO:0005829///cytosol+++GO:0016020///membrane+++GO:0032993///protein-DNA complex+++GO:0035976///transcription factor AP-1 complex+++GO:0043005///neuron projection	GO:0000976///transcription regulatory region sequence-specific DNA binding+++GO:0000978///RNA polymerase II proximal promoter sequence-specific DNA binding+++GO:0000979///RNA polymerase II core promoter sequence-specific DNA binding+++GO:0000981///DNA-binding transcription factor activity, RNA polymerase II-specific+++GO:0001102///RNA polymerase II activating transcription factor binding+++GO:000…	GO:0001661///conditioned taste aversion+++GO:0006306///DNA methylation+++GO:0006355///regulation of transcription, DNA-templated+++GO:0006357///regulation of transcription by RNA polymerase II+++GO:0006366///transcription by RNA polymerase II+++GO:0006954///inflammatory response+++GO:0007179///transforming growth factor beta receptor signaling pathway+++GO:0007399///nervous system development+++G…
23533	'PIK3R5'	1.224947793	7.06E-115	14.07333333	26.71	04022///cGMP-PKG signaling pathway+++04062///Chemokine signaling pathway+++04072///Phospholipase D signaling pathway+++04151///PI3K-Akt signaling pathway+++04261///Adrenergic signaling in cardiomyocytes+++04371///Apelin signaling pathway+++04611///Platelet activation+++04725///Cholinergic synapse+++04921///Oxytocin signaling pathway+++05145///Toxoplasmosis+++05167///Kaposi sarcoma-associated herp…	GO:0005634///nucleus+++GO:0005737///cytoplasm+++GO:0005829///cytosol+++GO:0005886///plasma membrane+++GO:0005942///phosphatidylinositol 3-kinase complex+++GO:0005944///phosphatidylinositol 3-kinase complex, class IB+++GO:0016020///membrane+++GO:0034451///centriolar satellite	GO:0016301///kinase activity+++GO:0031683///G-protein beta/gamma-subunit complex binding+++GO:0046935///1-phosphatidylinositol-3-kinase regulator activity	GO:0006661///phosphatidylinositol biosynthetic process+++GO:0007186///G protein-coupled receptor signaling pathway+++GO:0014065///phosphatidylinositol 3-kinase signaling+++GO:0014068///positive regulation of phosphatidylinositol 3-kinase signaling+++GO:0016310///phosphorylation+++GO:0030168///platelet activation+++GO:0043406///positive regulation of MAP kinase activity+++GO:0043551///regulation o…
2355	'FOSL2'	1.844084034	6.20E-194	8.203333333	23.63666667	04380///Osteoclast differentiation	GO:0000785///chromatin+++GO:0005634///nucleus+++GO:0005654///nucleoplasm	GO:0000977///RNA polymerase II regulatory region sequence-specific DNA binding+++GO:0000978///RNA polymerase II proximal promoter sequence-specific DNA binding+++GO:0000981///DNA-binding transcription factor activity, RNA polymerase II-specific+++GO:0001228///DNA-binding transcription activator activity, RNA polymerase II-specific+++GO:0003677///DNA binding+++GO:0003682///chromatin binding+++GO:0…	GO:0003334///keratinocyte development+++GO:0006355///regulation of transcription, DNA-templated+++GO:0006357///regulation of transcription by RNA polymerase II+++GO:0008219///cell death+++GO:0045944///positive regulation of transcription by RNA polymerase II+++GO:0048146///positive regulation of fibroblast proliferation
23586	'RIGI'	3.167425643	6.61E-62	7.856666667	57.5	04064///NF-kappa B signaling pathway+++04622///RIG-I-like receptor signaling pathway+++04623///Cytosolic DNA-sensing pathway+++05160///Hepatitis C+++05161///Hepatitis B+++05162///Measles+++05164///Influenza A+++05168///Herpes simplex virus 1 infection+++05169///Epstein-Barr virus infection+++05171///Coronavirus disease - COVID-19	GO:0005737///cytoplasm+++GO:0005829///cytosol+++GO:0005856///cytoskeleton+++GO:0005886///plasma membrane+++GO:0005923///bicellular tight junction+++GO:0015629///actin cytoskeleton+++GO:0016020///membrane+++GO:0030054///cell junction+++GO:0032587///ruffle membrane+++GO:0042995///cell projection+++GO:1990904///ribonucleoprotein complex	GO:0000166///nucleotide binding+++GO:0003676///nucleic acid binding+++GO:0003723///RNA binding+++GO:0003724///RNA helicase activity+++GO:0003725///double-stranded RNA binding+++GO:0003727///single-stranded RNA binding+++GO:0004386///helicase activity+++GO:0005515///protein binding+++GO:0005524///ATP binding+++GO:0008270///zinc ion binding+++GO:0016787///hydrolase activity+++GO:0016887///ATPase ac…	GO:0002230///positive regulation of defense response to virus by host+++GO:0002376///immune system process+++GO:0002735///positive regulation of myeloid dendritic cell cytokine production+++GO:0009597///detection of virus+++GO:0009615///response to virus+++GO:0010628///positive regulation of gene expression+++GO:0016032///viral process+++GO:0016579///protein deubiquitination+++GO:0030334///regula…
23589	'CARHSP1'	-1.142911592	2.52E-32	14.76333333	5.473333333		GO:0000177///cytoplasmic exosome (RNase complex)+++GO:0000932///P-body+++GO:0005737///cytoplasm+++GO:0005829///cytosol+++GO:0043186///P granule	GO:0003676///nucleic acid binding+++GO:0003730///mRNA 3'-UTR binding+++GO:0005515///protein binding+++GO:0019902///phosphatase binding	GO:0035556///intracellular signal transduction+++GO:0043488///regulation of mRNA stability
23597	'ACOT9'	1.22205386	4.78E-75	8.88	16.88		GO:0005739///mitochondrion+++GO:0005759///mitochondrial matrix	GO:0003986///acetyl-CoA hydrolase activity+++GO:0016290///palmitoyl-CoA hydrolase activity+++GO:0016787///hydrolase activity+++GO:0047617///acyl-CoA hydrolase activity+++GO:0052689///carboxylic ester hydrolase activity	GO:0006637///acyl-CoA metabolic process
23601	'CLEC5A'	-1.844242596	3.82E-45	8.28	1.88		GO:0005829///cytosol+++GO:0005886///plasma membrane+++GO:0005887///integral component of plasma membrane+++GO:0009986///cell surface+++GO:0016021///integral component of membrane+++GO:0035579///specific granule membrane+++GO:0070821///tertiary granule membrane	GO:0001618///virus receptor activity+++GO:0030246///carbohydrate binding	GO:0002076///osteoblast development+++GO:0006968///cellular defense response+++GO:0007165///signal transduction+++GO:0043066///negative regulation of apoptotic process+++GO:0043312///neutrophil degranulation+++GO:0045087///innate immune response+++GO:0046718///viral entry into host cell
23621	'BACE1'	-1.402299479	4.51E-137	27.58333333	8.473333333	05010///Alzheimer disease	GO:0005764///lysosome+++GO:0005768///endosome+++GO:0005769///early endosome+++GO:0005770///late endosome+++GO:0005771///multivesicular body+++GO:0005783///endoplasmic reticulum+++GO:0005788///endoplasmic reticulum lumen+++GO:0005794///Golgi apparatus+++GO:0005802///trans-Golgi network+++GO:0005886///plasma membrane+++GO:0005887///integral component of plasma membrane+++GO:0008021///synaptic vesic…	GO:0001540///amyloid-beta binding+++GO:0004175///endopeptidase activity+++GO:0004190///aspartic-type endopeptidase activity+++GO:0005515///protein binding+++GO:0008233///peptidase activity+++GO:0008798///beta-aspartyl-peptidase activity+++GO:0016787///hydrolase activity+++GO:0019899///enzyme binding	GO:0006508///proteolysis+++GO:0006509///membrane protein ectodomain proteolysis+++GO:0009314///response to radiation+++GO:0010288///response to lead ion+++GO:0016485///protein processing+++GO:0034205///amyloid-beta formation+++GO:0042987///amyloid precursor protein catabolic process+++GO:0043525///positive regulation of neuron apoptotic process+++GO:0050435///amyloid-beta metabolic process+++GO:0…
23635	'SSBP2'	-1.104528868	3.81E-17	3.12	1.206666667		GO:0005634///nucleus+++GO:0005737///cytoplasm	GO:0003697///single-stranded DNA binding	GO:0006355///regulation of transcription, DNA-templated+++GO:0045944///positive regulation of transcription by RNA polymerase II
23645	'PPP1R15A'	2.180191614	1.20E-303	28.42	104.8766667	04141///Protein processing in endoplasmic reticulum	GO:0000164///protein phosphatase type 1 complex+++GO:0005737///cytoplasm+++GO:0005739///mitochondrion+++GO:0005741///mitochondrial outer membrane+++GO:0005783///endoplasmic reticulum+++GO:0005789///endoplasmic reticulum membrane+++GO:0005794///Golgi apparatus+++GO:0005829///cytosol+++GO:0016020///membrane	GO:0005515///protein binding+++GO:0008157///protein phosphatase 1 binding+++GO:0019888///protein phosphatase regulator activity+++GO:0019901///protein kinase binding+++GO:0072542///protein phosphatase activator activity	GO:0006417///regulation of translation+++GO:0006915///apoptotic process+++GO:0006974///cellular response to DNA damage stimulus+++GO:0007050///cell cycle arrest+++GO:0032058///positive regulation of translational initiation in response to stress+++GO:0032515///negative regulation of phosphoprotein phosphatase activity+++GO:0032516///positive regulation of phosphoprotein phosphatase activity+++GO:…
23648	'SSBP3'	-1.235754162	2.37E-46	17.01	5.776666667		GO:0005634///nucleus+++GO:0005667///transcription factor complex+++GO:0032991///protein-containing complex	GO:0003697///single-stranded DNA binding+++GO:0003713///transcription coactivator activity+++GO:0005515///protein binding	GO:0002244///hematopoietic progenitor cell differentiation+++GO:0008284///positive regulation of cell proliferation+++GO:0021501///prechordal plate formation+++GO:0021547///midbrain-hindbrain boundary initiation+++GO:0045893///positive regulation of transcription, DNA-templated+++GO:0045944///positive regulation of transcription by RNA polymerase II+++GO:0048382///mesendoderm development+++GO:006…
23657	'SLC7A11'	1.647639667	5.35E-156	3.833333333	9.943333333	04216///Ferroptosis	GO:0005783///endoplasmic reticulum+++GO:0005789///endoplasmic reticulum membrane+++GO:0005791///rough endoplasmic reticulum+++GO:0005856///cytoskeleton+++GO:0005886///plasma membrane+++GO:0009986///cell surface+++GO:0016020///membrane+++GO:0016021///integral component of membrane+++GO:0016323///basolateral plasma membrane+++GO:0016328///lateral plasma membrane+++GO:0031526///brush border membrane…	GO:0005515///protein binding+++GO:0005537///mannose binding+++GO:0015179///L-amino acid transmembrane transporter activity+++GO:0015327///cystine:glutamate antiporter activity+++GO:0022857///transmembrane transporter activity	GO:0003333///amino acid transmembrane transport+++GO:0006749///glutathione metabolic process+++GO:0006865///amino acid transport+++GO:0007155///cell adhesion+++GO:0007411///axon guidance+++GO:0008542///visual learning+++GO:0009636///response to toxic substance+++GO:0014070///response to organic cyclic compound+++GO:0021591///ventricular system development+++GO:0021756///striatum development+++GO:…
23659	'PLA2G15'	-1.48369529	3.85E-72	24.42333333	7.103333333	00564///Glycerophospholipid metabolism+++04142///Lysosome	GO:0005576///extracellular region+++GO:0005615///extracellular space+++GO:0005654///nucleoplasm+++GO:0005764///lysosome+++GO:0016020///membrane+++GO:0043231///intracellular membrane-bounded organelle+++GO:0070062///extracellular exosome	GO:0004622///lysophospholipase activity+++GO:0004623///phospholipase A2 activity+++GO:0004806///triglyceride lipase activity+++GO:0005543///phospholipid binding+++GO:0008270///zinc ion binding+++GO:0008374///O-acyltransferase activity+++GO:0008970///phospholipase A1 activity+++GO:0016411///acylglycerol O-acyltransferase activity+++GO:0047499///calcium-independent phospholipase A2 activity+++GO:00…	GO:0006629///lipid metabolic process+++GO:0006644///phospholipid metabolic process+++GO:0006650///glycerophospholipid metabolic process+++GO:0006651///diacylglycerol biosynthetic process+++GO:0006658///phosphatidylserine metabolic process+++GO:0006672///ceramide metabolic process+++GO:0009062///fatty acid catabolic process+++GO:0034638///phosphatidylcholine catabolic process+++GO:0046338///phosph…
23673	'STX12'	1.141254005	8.65E-147	39.05	70.17666667	04145///Phagosome	GO:0000139///Golgi membrane+++GO:0000407///phagophore assembly site+++GO:0005654///nucleoplasm+++GO:0005768///endosome+++GO:0005794///Golgi apparatus+++GO:0008021///synaptic vesicle+++GO:0010008///endosome membrane+++GO:0012505///endomembrane system+++GO:0016020///membrane+++GO:0016021///integral component of membrane+++GO:0030285///integral component of synaptic vesicle membrane+++GO:0031083///B…	GO:0000149///SNARE binding+++GO:0005484///SNAP receptor activity+++GO:0005515///protein binding	GO:0000045///autophagosome assembly+++GO:0006886///intracellular protein transport+++GO:0006906///vesicle fusion+++GO:0015031///protein transport+++GO:0016192///vesicle-mediated transport+++GO:0033344///cholesterol efflux+++GO:0048278///vesicle docking+++GO:0050821///protein stabilization
23683	'PRKD3'	1.00854237	2.28E-123	19.95333333	32.47333333	04015///Rap1 signaling pathway+++04925///Aldosterone synthesis and secretion+++05208///Chemical carcinogenesis - reactive oxygen species	GO:0005654///nucleoplasm+++GO:0005737///cytoplasm+++GO:0005829///cytosol+++GO:0016020///membrane	GO:0004674///protein serine/threonine kinase activity+++GO:0004697///protein kinase C activity+++GO:0004698///calcium-dependent protein kinase C activity+++GO:0005515///protein binding+++GO:0005524///ATP binding+++GO:0016301///kinase activity+++GO:0046872///metal ion binding	GO:0006468///protein phosphorylation+++GO:0007205///protein kinase C-activating G protein-coupled receptor signaling pathway+++GO:0030148///sphingolipid biosynthetic process+++GO:0035556///intracellular signal transduction+++GO:0089700///protein kinase D signaling
23710	'GABARAPL1'	1.014522689	6.67E-21	8.82	14.43666667	04068///FoxO signaling pathway+++04136///Autophagy - other+++04137///Mitophagy - animal+++04140///Autophagy - animal+++04212///Longevity regulating pathway - worm+++04621///NOD-like receptor signaling pathway+++04727///GABAergic synapse	GO:0000421///autophagosome membrane+++GO:0005737///cytoplasm+++GO:0005739///mitochondrion+++GO:0005776///autophagosome+++GO:0005783///endoplasmic reticulum+++GO:0005794///Golgi apparatus+++GO:0005829///cytosol+++GO:0005856///cytoskeleton+++GO:0005874///microtubule+++GO:0016020///membrane+++GO:0030659///cytoplasmic vesicle membrane+++GO:0031410///cytoplasmic vesicle+++GO:0032590///dendrite membran…	GO:0005515///protein binding+++GO:0030957///Tat protein binding+++GO:0031625///ubiquitin protein ligase binding+++GO:0048487///beta-tubulin binding+++GO:0050811///GABA receptor binding	GO:0000045///autophagosome assembly+++GO:0000422///autophagy of mitochondrion+++GO:0006914///autophagy+++GO:0006995///cellular response to nitrogen starvation+++GO:0016236///macroautophagy+++GO:0097352///autophagosome maturation
23764	'MAFF'	2.50379635	5.94E-301	11.80666667	54.08		GO:0000785///chromatin+++GO:0005634///nucleus+++GO:0005654///nucleoplasm+++GO:0005739///mitochondrion	GO:0000978///RNA polymerase II proximal promoter sequence-specific DNA binding+++GO:0000981///DNA-binding transcription factor activity, RNA polymerase II-specific+++GO:0001228///DNA-binding transcription activator activity, RNA polymerase II-specific+++GO:0005515///protein binding+++GO:0043565///sequence-specific DNA binding+++GO:1990837///sequence-specific double-stranded DNA binding	GO:0001701///in utero embryonic development+++GO:0006357///regulation of transcription by RNA polymerase II+++GO:0007567///parturition+++GO:0007596///blood coagulation+++GO:0035914///skeletal muscle cell differentiation+++GO:0045604///regulation of epidermal cell differentiation+++GO:0045944///positive regulation of transcription by RNA polymerase II
23780	'APOL2'	1.433652081	1.69E-94	12.19333333	27.71		GO:0005576///extracellular region+++GO:0005789///endoplasmic reticulum membrane+++GO:0016020///membrane+++GO:0016021///integral component of membrane	GO:0005102///signaling receptor binding+++GO:0005515///protein binding+++GO:0008035///high-density lipoprotein particle binding+++GO:0008289///lipid binding	GO:0006629///lipid metabolic process+++GO:0006869///lipid transport+++GO:0006953///acute-phase response+++GO:0007275///multicellular organism development+++GO:0008203///cholesterol metabolic process+++GO:0042157///lipoprotein metabolic process+++GO:0060135///maternal process involved in female pregnancy
240	'ALOX5'	-1.641511777	1.46E-95	29.36666667	7.77	00590///Arachidonic acid metabolism+++04664///Fc epsilon RI signaling pathway+++04726///Serotonergic synapse+++04913///Ovarian steroidogenesis+++05145///Toxoplasmosis	GO:0005576///extracellular region+++GO:0005615///extracellular space+++GO:0005634///nucleus+++GO:0005635///nuclear envelope+++GO:0005641///nuclear envelope lumen+++GO:0005654///nucleoplasm+++GO:0005737///cytoplasm+++GO:0005829///cytosol+++GO:0016020///membrane+++GO:0016363///nuclear matrix+++GO:0031965///nuclear membrane+++GO:0034774///secretory granule lumen+++GO:0048471///perinuclear region of …	GO:0004051///arachidonate 5-lipoxygenase activity+++GO:0004052///arachidonate 12-lipoxygenase activity+++GO:0005506///iron ion binding+++GO:0005515///protein binding+++GO:0016491///oxidoreductase activity+++GO:0016702///oxidoreductase activity, acting on single donors with incorporation of molecular oxygen, incorporation of two atoms of oxygen+++GO:0016787///hydrolase activity+++GO:0036403///arac…	GO:0001937///negative regulation of endothelial cell proliferation+++GO:0002232///leukocyte chemotaxis involved in inflammatory response+++GO:0002523///leukocyte migration involved in inflammatory response+++GO:0002540///leukotriene production involved in inflammatory response+++GO:0006691///leukotriene metabolic process+++GO:0006954///inflammatory response+++GO:0006959///humoral immune response+…
241	'ALOX5AP'	-1.235348825	3.64E-86	172.85	59.37	04664///Fc epsilon RI signaling pathway	GO:0005635///nuclear envelope+++GO:0005783///endoplasmic reticulum+++GO:0005789///endoplasmic reticulum membrane+++GO:0005829///cytosol+++GO:0016020///membrane+++GO:0016021///integral component of membrane+++GO:0031965///nuclear membrane	GO:0004051///arachidonate 5-lipoxygenase activity+++GO:0004364///glutathione transferase activity+++GO:0004464///leukotriene-C4 synthase activity+++GO:0004602///glutathione peroxidase activity+++GO:0005515///protein binding+++GO:0008047///enzyme activator activity+++GO:0019899///enzyme binding+++GO:0042802///identical protein binding+++GO:0044877///protein-containing complex binding+++GO:0047485/…	GO:0002540///leukotriene production involved in inflammatory response+++GO:0002675///positive regulation of acute inflammatory response+++GO:0006691///leukotriene metabolic process+++GO:0019370///leukotriene biosynthetic process+++GO:0019372///lipoxygenase pathway+++GO:0050790///regulation of catalytic activity+++GO:0070207///protein homotrimerization+++GO:0071277///cellular response to calcium i…
24138	'IFIT5'	3.263344125	1.98E-64	2.03	15.89		GO:0005829///cytosol+++GO:0005886///plasma membrane+++GO:0015629///actin cytoskeleton+++GO:0032587///ruffle membrane+++GO:0045177///apical part of cell	GO:0000049///tRNA binding+++GO:0000339///RNA cap binding+++GO:0003690///double-stranded DNA binding+++GO:0003723///RNA binding+++GO:0003727///single-stranded RNA binding+++GO:0005515///protein binding+++GO:0008266///poly(U) RNA binding	GO:0043123///positive regulation of I-kappaB kinase/NF-kappaB signaling+++GO:0045071///negative regulation of viral genome replication+++GO:0045087///innate immune response+++GO:0051607///defense response to virus+++GO:0060337///type I interferon signaling pathway
24141	'LAMP5'	1.383487916	4.13E-08	1.463333333	3.12		GO:0005764///lysosome+++GO:0005765///lysosomal membrane+++GO:0005768///endosome+++GO:0005770///late endosome+++GO:0005886///plasma membrane+++GO:0010008///endosome membrane+++GO:0016020///membrane+++GO:0016021///integral component of membrane+++GO:0030054///cell junction+++GO:0030425///dendrite+++GO:0030659///cytoplasmic vesicle membrane+++GO:0030672///synaptic vesicle membrane+++GO:0031410///cyt…		GO:0072594///establishment of protein localization to organelle
24142	'NAA80'	-1.149220778	1.32E-04	3.65	1.306666667		GO:0005737///cytoplasm+++GO:0005829///cytosol	GO:0004596///peptide alpha-N-acetyltransferase activity+++GO:0008080///N-acetyltransferase activity+++GO:1905502///acetyl-CoA binding	GO:0006473///protein acetylation+++GO:0008064///regulation of actin polymerization or depolymerization+++GO:0017190///N-terminal peptidyl-aspartic acid acetylation+++GO:0018002///N-terminal peptidyl-glutamic acid acetylation+++GO:0030047///actin modification
24145	'PANX1'	1.229195972	3.81E-68	13.88333333	26.56666667	04621///NOD-like receptor signaling pathway	GO:0005783///endoplasmic reticulum+++GO:0005789///endoplasmic reticulum membrane+++GO:0005886///plasma membrane+++GO:0005921///gap junction+++GO:0016020///membrane+++GO:0016021///integral component of membrane+++GO:0030054///cell junction+++GO:0032059///bleb+++GO:0032991///protein-containing complex	GO:0002020///protease binding+++GO:0003779///actin binding+++GO:0005102///signaling receptor binding+++GO:0005198///structural molecule activity+++GO:0005243///gap junction channel activity+++GO:0005262///calcium channel activity+++GO:0005515///protein binding+++GO:0015267///channel activity+++GO:0022829///wide pore channel activity+++GO:0022840///leak channel activity+++GO:0044325///ion channel …	GO:0001819///positive regulation of cytokine production+++GO:0002931///response to ischemia+++GO:0006811///ion transport+++GO:0006812///cation transport+++GO:0006816///calcium ion transport+++GO:0007267///cell-cell signaling+++GO:0030154///cell differentiation+++GO:0032730///positive regulation of interleukin-1 alpha production+++GO:0032731///positive regulation of interleukin-1 beta production++…
24147	'FJX1'	2.417162629	5.48E-75	3.003333333	13.05333333	04391///Hippo signaling pathway - fly	GO:0005615///extracellular space		GO:0007267///cell-cell signaling+++GO:0010842///retina layer formation
245812	'CNPY4'	-1.24530506	5.08E-06	4.03	1.383333333		GO:0005576///extracellular region	GO:0003674///molecular_function+++GO:0005102///signaling receptor binding+++GO:0005515///protein binding	GO:1903078///positive regulation of protein localization to plasma membrane
2517	'FUCA1'	-1.617826896	7.48E-87	36.19666667	9.6	00511///Other glycan degradation+++04142///Lysosome	GO:0005576///extracellular region+++GO:0005737///cytoplasm+++GO:0005764///lysosome+++GO:0035578///azurophil granule lumen+++GO:0043202///lysosomal lumen+++GO:0070062///extracellular exosome	GO:0004560///alpha-L-fucosidase activity+++GO:0005515///protein binding+++GO:0016787///hydrolase activity+++GO:0016798///hydrolase activity, acting on glycosyl bonds	GO:0005975///carbohydrate metabolic process+++GO:0006004///fucose metabolic process+++GO:0006027///glycosaminoglycan catabolic process+++GO:0008152///metabolic process+++GO:0016139///glycoside catabolic process+++GO:0019377///glycolipid catabolic process+++GO:0043312///neutrophil degranulation
252839	'TMEM9'	-1.032517993	7.23E-14	13.68333333	5.453333333		GO:0005764///lysosome+++GO:0005765///lysosomal membrane+++GO:0005770///late endosome+++GO:0015630///microtubule cytoskeleton+++GO:0016020///membrane+++GO:0016021///integral component of membrane+++GO:0032585///multivesicular body membrane+++GO:0043231///intracellular membrane-bounded organelle+++GO:0045171///intercellular bridge+++GO:0072686///mitotic spindle	GO:0003674///molecular_function+++GO:0005515///protein binding	GO:0007042///lysosomal lumen acidification+++GO:0015031///protein transport+++GO:0042176///regulation of protein catabolic process+++GO:0048388///endosomal lumen acidification+++GO:0070070///proton-transporting V-type ATPase complex assembly+++GO:0090263///positive regulation of canonical Wnt signaling pathway
2529	'FUT7'	-1.503871266	2.26E-22	11.70666667	3.356666667	00601///Glycosphingolipid biosynthesis - lacto and neolacto series	GO:0000139///Golgi membrane+++GO:0005794///Golgi apparatus+++GO:0005802///trans-Golgi network+++GO:0016020///membrane+++GO:0016021///integral component of membrane+++GO:0032580///Golgi cisterna membrane	GO:0005515///protein binding+++GO:0008417///fucosyltransferase activity+++GO:0017083///4-galactosyl-N-acetylglucosaminide 3-alpha-L-fucosyltransferase activity+++GO:0046920///alpha-(1->3)-fucosyltransferase activity	GO:0001807///regulation of type IV hypersensitivity+++GO:0002361///CD4-positive, CD25-positive, alpha-beta regulatory T cell differentiation+++GO:0002522///leukocyte migration involved in immune response+++GO:0002523///leukocyte migration involved in inflammatory response+++GO:0006486///protein glycosylation+++GO:0006672///ceramide metabolic process+++GO:0006954///inflammatory response+++GO:00075…
253260	'RICTOR'	1.140695904	2.28E-94	5.893333333	10.61333333	04150///mTOR signaling pathway	GO:0005829///cytosol+++GO:0031932///TORC2 complex	GO:0005515///protein binding+++GO:0019901///protein kinase binding+++GO:0043022///ribosome binding+++GO:0043539///protein serine/threonine kinase activator activity	GO:0001938///positive regulation of endothelial cell proliferation+++GO:0009792///embryo development ending in birth or egg hatching+++GO:0010468///regulation of gene expression+++GO:0016032///viral process+++GO:0018105///peptidyl-serine phosphorylation+++GO:0030838///positive regulation of actin filament polymerization+++GO:0031532///actin cytoskeleton reorganization+++GO:0031929///TOR signaling…
2537	'IFI6'	2.864132704	0	305.35	1796.196667		GO:0005739///mitochondrion+++GO:0005743///mitochondrial inner membrane+++GO:0005886///plasma membrane+++GO:0016021///integral component of membrane+++GO:0031966///mitochondrial membrane	GO:0005515///protein binding	GO:0001836///release of cytochrome c from mitochondria+++GO:0006915///apoptotic process+++GO:0006955///immune response+++GO:0042058///regulation of epidermal growth factor receptor signaling pathway+++GO:0043066///negative regulation of apoptotic process+++GO:0043154///negative regulation of cysteine-type endopeptidase activity involved in apoptotic process+++GO:0045087///innate immune response++…
254531	'LPCAT4'	-1.00108157	1.42E-07	5.12	2.046666667	00564///Glycerophospholipid metabolism+++00565///Ether lipid metabolism	GO:0005783///endoplasmic reticulum+++GO:0005789///endoplasmic reticulum membrane+++GO:0016020///membrane+++GO:0016021///integral component of membrane	GO:0003841///1-acylglycerol-3-phosphate O-acyltransferase activity+++GO:0016746///transferase activity, transferring acyl groups+++GO:0047144///2-acylglycerol-3-phosphate O-acyltransferase activity+++GO:0047166///1-alkenylglycerophosphoethanolamine O-acyltransferase activity+++GO:0047184///1-acylglycerophosphocholine O-acyltransferase activity+++GO:0047192///1-alkylglycerophosphocholine O-acetylt…	GO:0006644///phospholipid metabolic process+++GO:0006654///phosphatidic acid biosynthetic process+++GO:0036148///phosphatidylglycerol acyl-chain remodeling+++GO:0036150///phosphatidylserine acyl-chain remodeling+++GO:0036151///phosphatidylcholine acyl-chain remodeling+++GO:0036152///phosphatidylethanolamine acyl-chain remodeling
255231	'MCOLN2'	2.115502208	0	47.01666667	165.51	04020///Calcium signaling pathway	GO:0005764///lysosome+++GO:0005765///lysosomal membrane+++GO:0005886///plasma membrane+++GO:0016020///membrane+++GO:0016021///integral component of membrane+++GO:0031902///late endosome membrane+++GO:0055038///recycling endosome membrane	GO:0005261///cation channel activity+++GO:0005262///calcium channel activity+++GO:0042802///identical protein binding+++GO:0072345///NAADP-sensitive calcium-release channel activity	GO:0002250///adaptive immune response+++GO:0015031///protein transport+++GO:0045087///innate immune response+++GO:0051209///release of sequestered calcium ion into cytosol+++GO:0070588///calcium ion transmembrane transport+++GO:0071639///positive regulation of monocyte chemotactic protein-1 production+++GO:0071642///positive regulation of macrophage inflammatory protein 1 alpha production+++GO:00…
255488	'RNF144B'	2.142973847	1.84E-287	7.526666667	27.38		GO:0000151///ubiquitin ligase complex+++GO:0005737///cytoplasm+++GO:0005829///cytosol+++GO:0016021///integral component of membrane+++GO:0031966///mitochondrial membrane	GO:0004842///ubiquitin-protein transferase activity+++GO:0005515///protein binding+++GO:0031624///ubiquitin conjugating enzyme binding+++GO:0046872///metal ion binding+++GO:0061630///ubiquitin protein ligase activity	GO:0000209///protein polyubiquitination+++GO:0006511///ubiquitin-dependent protein catabolic process+++GO:0006915///apoptotic process+++GO:0032436///positive regulation of proteasomal ubiquitin-dependent protein catabolic process+++GO:0043066///negative regulation of apoptotic process
255758	'DYNLT2B'	-1.527257763	3.11E-07	13.26666667	3.696666667		GO:0000922///spindle pole+++GO:0005737///cytoplasm+++GO:0005813///centrosome+++GO:0005868///cytoplasmic dynein complex+++GO:0005929///cilium+++GO:0005930///axoneme+++GO:0031021///interphase microtubule organizing center+++GO:0097546///ciliary base	GO:0005515///protein binding+++GO:0045505///dynein intermediate chain binding	GO:0007018///microtubule-based movement+++GO:0035721///intraciliary retrograde transport+++GO:0060271///cilium assembly+++GO:1902017///regulation of cilium assembly+++GO:1905799///regulation of intraciliary retrograde transport
256586	'LYSMD2'	1.160498847	1.55E-40	20.29666667	36.5
2570	'GABRR2'	1.121927798	3.84E-19	1.77	3.163333333	04080///Neuroactive ligand-receptor interaction+++04723///Retrograde endocannabinoid signaling+++04727///GABAergic synapse+++05032///Morphine addiction+++05033///Nicotine addiction	GO:0005886///plasma membrane+++GO:0005887///integral component of plasma membrane+++GO:0034707///chloride channel complex+++GO:0043005///neuron projection+++GO:0045202///synapse+++GO:0045211///postsynaptic membrane+++GO:0098982///GABA-ergic synapse+++GO:1902711///GABA-A receptor complex	GO:0004890///GABA-A receptor activity+++GO:0005230///extracellular ligand-gated ion channel activity+++GO:0005254///chloride channel activity+++GO:0019904///protein domain specific binding+++GO:0030594///neurotransmitter receptor activity+++GO:1904315///transmitter-gated ion channel activity involved in regulation of postsynaptic membrane potential	GO:0006821///chloride transport+++GO:0007165///signal transduction+++GO:0007214///gamma-aminobutyric acid signaling pathway+++GO:0007268///chemical synaptic transmission+++GO:0007601///visual perception+++GO:0034220///ion transmembrane transport+++GO:0042391///regulation of membrane potential+++GO:0050877///nervous system process+++GO:0060078///regulation of postsynaptic membrane potential+++GO:1…
25780	'RASGRP3'	1.311073923	5.75E-43	3.8	7.69	04010///MAPK signaling pathway+++04014///Ras signaling pathway+++04015///Rap1 signaling pathway+++04662///B cell receptor signaling pathway+++05200///Pathways in cancer	GO:0005737///cytoplasm+++GO:0005886///plasma membrane+++GO:0005887///integral component of plasma membrane+++GO:0032045///guanyl-nucleotide exchange factor complex+++GO:0048471///perinuclear region of cytoplasm	GO:0005085///guanyl-nucleotide exchange factor activity+++GO:0005096///GTPase activator activity+++GO:0005509///calcium ion binding+++GO:0005515///protein binding+++GO:0019900///kinase binding+++GO:0019992///diacylglycerol binding+++GO:0031267///small GTPase binding+++GO:0046872///metal ion binding	GO:0000165///MAPK cascade+++GO:0007264///small GTPase mediated signal transduction+++GO:0007265///Ras protein signal transduction+++GO:0035556///intracellular signal transduction+++GO:0043087///regulation of GTPase activity+++GO:0043547///positive regulation of GTPase activity
25797	'QPCT'	1.280431037	2.37E-34	9.783333333	19.32		GO:0005576///extracellular region+++GO:0035580///specific granule lumen+++GO:0070062///extracellular exosome+++GO:1904724///tertiary granule lumen+++GO:1904813///ficolin-1-rich granule lumen	GO:0005515///protein binding+++GO:0008235///metalloexopeptidase activity+++GO:0008270///zinc ion binding+++GO:0016603///glutaminyl-peptide cyclotransferase activity+++GO:0016740///transferase activity+++GO:0016746///transferase activity, transferring acyl groups	GO:0006464///cellular protein modification process+++GO:0006508///proteolysis+++GO:0017186///peptidyl-pyroglutamic acid biosynthetic process, using glutaminyl-peptide cyclotransferase+++GO:0043312///neutrophil degranulation
25801	'GCA'	1.165863931	1.18E-48	9.273333333	19.72		GO:0005576///extracellular region+++GO:0005737///cytoplasm+++GO:0005829///cytosol+++GO:0005886///plasma membrane+++GO:0035578///azurophil granule lumen+++GO:0070062///extracellular exosome	GO:0005509///calcium ion binding+++GO:0005515///protein binding+++GO:0042803///protein homodimerization activity+++GO:0046872///metal ion binding+++GO:0046982///protein heterodimerization activity	GO:0043312///neutrophil degranulation+++GO:0061025///membrane fusion
25809	'TTLL1'	-1.303079929	3.77E-06	3.166666667	1.04		GO:0005576///extracellular region+++GO:0005737///cytoplasm+++GO:0005856///cytoskeleton+++GO:0005874///microtubule+++GO:0005929///cilium+++GO:0036064///ciliary basal body	GO:0000166///nucleotide binding+++GO:0005524///ATP binding+++GO:0015631///tubulin binding+++GO:0016874///ligase activity+++GO:0070740///tubulin-glutamic acid ligase activity	GO:0000226///microtubule cytoskeleton organization+++GO:0002395///immune response in nasopharyngeal-associated lymphoid tissue+++GO:0003351///epithelial cilium movement+++GO:0006464///cellular protein modification process+++GO:0007288///sperm axoneme assembly+++GO:0018095///protein polyglutamylation+++GO:0021702///cerebellar Purkinje cell differentiation+++GO:0030317///flagellated sperm motility+…
2581	'GALC'	-1.222040839	5.31E-96	35.72666667	12.59333333	00600///Sphingolipid metabolism+++04142///Lysosome	GO:0005764///lysosome+++GO:0043202///lysosomal lumen	GO:0003824///catalytic activity+++GO:0004336///galactosylceramidase activity	GO:0006629///lipid metabolic process+++GO:0006665///sphingolipid metabolic process+++GO:0006683///galactosylceramide catabolic process+++GO:0006687///glycosphingolipid metabolic process+++GO:0008152///metabolic process+++GO:0016042///lipid catabolic process+++GO:0042552///myelination
25816	'TNFAIP8'	1.861228781	0	31.70666667	98.46666667		GO:0005654///nucleoplasm+++GO:0005737///cytoplasm	GO:0005515///protein binding+++GO:0043027///cysteine-type endopeptidase inhibitor activity involved in apoptotic process	GO:0006915///apoptotic process+++GO:0042981///regulation of apoptotic process+++GO:0043065///positive regulation of apoptotic process+++GO:0043066///negative regulation of apoptotic process+++GO:0043154///negative regulation of cysteine-type endopeptidase activity involved in apoptotic process
25840	'TMT1A'	-1.328673201	2.49E-36	11.44	3.72		GO:0005576///extracellular region+++GO:0005783///endoplasmic reticulum+++GO:0005811///lipid droplet+++GO:0016020///membrane+++GO:0016021///integral component of membrane+++GO:1904724///tertiary granule lumen	GO:0005515///protein binding+++GO:0008168///methyltransferase activity	GO:0032259///methylation+++GO:0043312///neutrophil degranulation
25895	'EEF1AKMT3'	1.280875936	1.16E-24	4.69	9.32		GO:0005654///nucleoplasm+++GO:0005694///chromosome+++GO:0005737///cytoplasm+++GO:0005813///centrosome+++GO:0005829///cytosol+++GO:0032991///protein-containing complex	GO:0005515///protein binding+++GO:0008168///methyltransferase activity+++GO:0016279///protein-lysine N-methyltransferase activity+++GO:0016740///transferase activity+++GO:0031072///heat shock protein binding	GO:0018022///peptidyl-lysine methylation+++GO:0032259///methylation
25925	'ZNF521'	-1.055542077	2.92E-34	9.933333333	3.893333333		GO:0005634///nucleus	GO:0000978///RNA polymerase II proximal promoter sequence-specific DNA binding+++GO:0001228///DNA-binding transcription activator activity, RNA polymerase II-specific+++GO:0005515///protein binding+++GO:0019904///protein domain specific binding+++GO:0046872///metal ion binding	GO:0006357///regulation of transcription by RNA polymerase II+++GO:0045944///positive regulation of transcription by RNA polymerase II+++GO:0048663///neuron fate commitment
2593	'GAMT'	-1.327313318	1.49E-27	27.90333333	8.956666667	00260///Glycine, serine and threonine metabolism+++00330///Arginine and proline metabolism	GO:0005634///nucleus+++GO:0005737///cytoplasm+++GO:0005829///cytosol	GO:0005515///protein binding+++GO:0008168///methyltransferase activity+++GO:0008757///S-adenosylmethionine-dependent methyltransferase activity+++GO:0030731///guanidinoacetate N-methyltransferase activity	GO:0006600///creatine metabolic process+++GO:0006601///creatine biosynthetic process+++GO:0006936///muscle contraction+++GO:0007283///spermatogenesis+++GO:0009887///animal organ morphogenesis+++GO:0032259///methylation+++GO:0040014///regulation of multicellular organism growth
259307	'IL4I1'	2.158498674	0	121.6266667	441.7633333	00250///Alanine, aspartate and glutamate metabolism+++00270///Cysteine and methionine metabolism+++00280///Valine, leucine and isoleucine degradation+++00350///Tyrosine metabolism+++00360///Phenylalanine metabolism+++00380///Tryptophan metabolism+++00400///Phenylalanine, tyrosine and tryptophan biosynthesis	GO:0001669///acrosomal vesicle+++GO:0001772///immunological synapse+++GO:0005576///extracellular region+++GO:0005764///lysosome+++GO:0031410///cytoplasmic vesicle+++GO:0097225///sperm midpiece	GO:0001716///L-amino-acid oxidase activity+++GO:0005515///protein binding+++GO:0016491///oxidoreductase activity+++GO:0046592///polyamine oxidase activity	GO:0002250///adaptive immune response+++GO:0002376///immune system process+++GO:0002819///regulation of adaptive immune response+++GO:0002841///negative regulation of T cell mediated immune response to tumor cell+++GO:0006558///L-phenylalanine metabolic process+++GO:0006559///L-phenylalanine catabolic process+++GO:0006569///tryptophan catabolic process+++GO:0006572///tyrosine catabolic process+++…
25932	'CLIC4'	1.078451157	2.48E-237	96.00666667	165.27		GO:0005634///nucleus+++GO:0005737///cytoplasm+++GO:0005739///mitochondrion+++GO:0005813///centrosome+++GO:0005815///microtubule organizing center+++GO:0005829///cytosol+++GO:0005856///cytoskeleton+++GO:0005886///plasma membrane+++GO:0005902///microvillus+++GO:0005911///cell-cell junction+++GO:0009986///cell surface+++GO:0015629///actin cytoskeleton+++GO:0015630///microtubule cytoskeleton+++GO:001…	GO:0005244///voltage-gated ion channel activity+++GO:0005254///chloride channel activity+++GO:0005515///protein binding	GO:0001525///angiogenesis+++GO:0001886///endothelial cell morphogenesis+++GO:0006811///ion transport+++GO:0006821///chloride transport+++GO:0007035///vacuolar acidification+++GO:0009566///fertilization+++GO:0030154///cell differentiation+++GO:0030216///keratinocyte differentiation+++GO:0030336///negative regulation of cell migration+++GO:0034220///ion transmembrane transport+++GO:0034765///regula…
25945	'NECTIN3'	1.01521744	1.18E-08	1.42	2.166666667	04514///Cell adhesion molecules+++04520///Adherens junction	GO:0005886///plasma membrane+++GO:0005911///cell-cell junction+++GO:0005912///adherens junction+++GO:0016020///membrane+++GO:0016021///integral component of membrane+++GO:0030054///cell junction+++GO:0030424///axon+++GO:0030425///dendrite+++GO:0043296///apical junction complex+++GO:0044291///cell-cell contact zone+++GO:0045202///synapse+++GO:0045211///postsynaptic membrane+++GO:0098686///hippocam…	GO:0003723///RNA binding+++GO:0005515///protein binding+++GO:0042802///identical protein binding+++GO:0042803///protein homodimerization activity+++GO:0046872///metal ion binding+++GO:0050839///cell adhesion molecule binding	GO:0002089///lens morphogenesis in camera-type eye+++GO:0007155///cell adhesion+++GO:0007156///homophilic cell adhesion via plasma membrane adhesion molecules+++GO:0007157///heterophilic cell-cell adhesion via plasma membrane cell adhesion molecules+++GO:0007286///spermatid development+++GO:0009566///fertilization+++GO:0034332///adherens junction organization+++GO:0060042///retina morphogenesis i…
25959	'KANK2'	-1.13987033	2.14E-26	6.066666667	2.236666667		GO:0005737///cytoplasm+++GO:0005739///mitochondrion	GO:0005515///protein binding	GO:0000122///negative regulation of transcription by RNA polymerase II+++GO:0006915///apoptotic process+++GO:0008285///negative regulation of cell proliferation+++GO:0033147///negative regulation of intracellular estrogen receptor signaling pathway+++GO:0035023///regulation of Rho protein signal transduction+++GO:0043069///negative regulation of programmed cell death+++GO:0070563///negative regul…
25960	'ADGRA2'	-2.034813428	1.57E-88	7.13	1.423333333		GO:0005886///plasma membrane+++GO:0009986///cell surface+++GO:0016021///integral component of membrane+++GO:0030175///filopodium+++GO:1990909///Wnt signalosome	GO:0004930///G protein-coupled receptor activity+++GO:0005515///protein binding	GO:0002040///sprouting angiogenesis+++GO:0007166///cell surface receptor signaling pathway+++GO:0007186///G protein-coupled receptor signaling pathway+++GO:0007417///central nervous system development+++GO:0010595///positive regulation of endothelial cell migration+++GO:0016055///Wnt signaling pathway+++GO:0043542///endothelial cell migration+++GO:0045765///regulation of angiogenesis+++GO:0050920…
26010	'SPATS2L'	1.042581823	3.94E-158	26.31666667	44.20666667		GO:0005634///nucleus+++GO:0005654///nucleoplasm+++GO:0005730///nucleolus+++GO:0005737///cytoplasm+++GO:0005829///cytosol+++GO:0032991///protein-containing complex	GO:0003723///RNA binding
26064	'RAI14'	1.97901558	7.80E-137	5.533333333	17.71		GO:0001650///fibrillar center+++GO:0005634///nucleus+++GO:0005654///nucleoplasm+++GO:0005737///cytoplasm+++GO:0005829///cytosol+++GO:0005856///cytoskeleton+++GO:0005938///cell cortex+++GO:0030054///cell junction	GO:0003779///actin binding+++GO:0005515///protein binding	GO:0007283///spermatogenesis+++GO:0030154///cell differentiation+++GO:0097190///apoptotic signaling pathway+++GO:1901222///regulation of NIK/NF-kappaB signaling
26150	'RIBC2'	-1.385763247	3.56E-11	7.216666667	2.24		GO:0005634///nucleus	GO:0005515///protein binding
26160	'IFT172'	-1.020248022	1.55E-14	4.173333333	1.67		GO:0005929///cilium+++GO:0005930///axoneme+++GO:0030992///intraciliary transport particle B+++GO:0036064///ciliary basal body+++GO:0097225///sperm midpiece+++GO:0097228///sperm principal piece+++GO:0097542///ciliary tip+++GO:0097598///sperm cytoplasmic droplet+++GO:1903561///extracellular vesicle		GO:0001843///neural tube closure+++GO:0001947///heart looping+++GO:0007219///Notch signaling pathway+++GO:0007224///smoothened signaling pathway+++GO:0007420///brain development+++GO:0008544///epidermis development+++GO:0009953///dorsal/ventral pattern formation+++GO:0016485///protein processing+++GO:0021522///spinal cord motor neuron differentiation+++GO:0031122///cytoplasmic microtubule organiz…
26228	'STAP1'	4.081269132	1.98E-118	1.223333333	19.38		GO:0005634///nucleus+++GO:0005654///nucleoplasm+++GO:0005737///cytoplasm+++GO:0005739///mitochondrion+++GO:0032991///protein-containing complex+++GO:0043231///intracellular membrane-bounded organelle	GO:0001784///phosphotyrosine residue binding+++GO:0005068///transmembrane receptor protein tyrosine kinase adaptor activity+++GO:0005157///macrophage colony-stimulating factor receptor binding+++GO:0005515///protein binding+++GO:0005543///phospholipid binding+++GO:0019901///protein kinase binding+++GO:0035591///signaling adaptor activity	GO:0007169///transmembrane receptor protein tyrosine kinase signaling pathway+++GO:0010628///positive regulation of gene expression+++GO:0010760///negative regulation of macrophage chemotaxis+++GO:0042326///negative regulation of phosphorylation+++GO:0050861///positive regulation of B cell receptor signaling pathway+++GO:0060100///positive regulation of phagocytosis, engulfment+++GO:0071222///cel…
2624	'GATA2'	1.152112037	2.58E-11	1.663333333	2.98		GO:0005634///nucleus+++GO:0005654///nucleoplasm+++GO:0005667///transcription factor complex+++GO:0005737///cytoplasm	GO:0000978///RNA polymerase II proximal promoter sequence-specific DNA binding+++GO:0000981///DNA-binding transcription factor activity, RNA polymerase II-specific+++GO:0001228///DNA-binding transcription activator activity, RNA polymerase II-specific+++GO:0003682///chromatin binding+++GO:0003700///DNA-binding transcription factor activity+++GO:0005515///protein binding+++GO:0008134///transcripti…	GO:0000122///negative regulation of transcription by RNA polymerase II+++GO:0001655///urogenital system development+++GO:0001709///cell fate determination+++GO:0001764///neuron migration+++GO:0001892///embryonic placenta development+++GO:0006357///regulation of transcription by RNA polymerase II+++GO:0006909///phagocytosis+++GO:0007204///positive regulation of cytosolic calcium ion concentration+…
26253	'CLEC4E'	3.214578883	3.26E-159	3.303333333	24.96333333	04625///C-type lectin receptor signaling pathway+++05152///Tuberculosis	GO:0001891///phagocytic cup+++GO:0005886///plasma membrane+++GO:0009897///external side of plasma membrane+++GO:0016020///membrane+++GO:0016021///integral component of membrane+++GO:0030670///phagocytic vesicle membrane+++GO:0042995///cell projection	GO:0005509///calcium ion binding+++GO:0005515///protein binding+++GO:0030246///carbohydrate binding+++GO:0038187///pattern recognition receptor activity+++GO:0046872///metal ion binding+++GO:0051861///glycolipid binding	GO:0002221///pattern recognition receptor signaling pathway+++GO:0002223///stimulatory C-type lectin receptor signaling pathway+++GO:0002376///immune system process+++GO:0006955///immune response+++GO:0044419///interspecies interaction between organisms+++GO:0045087///innate immune response+++GO:0061760///antifungal innate immune response
26270	'FBXO6'	2.233490465	1.26E-90	6.546666667	24.88	04141///Protein processing in endoplasmic reticulum	GO:0005737///cytoplasm+++GO:0005829///cytosol+++GO:0019005///SCF ubiquitin ligase complex+++GO:0044322///endoplasmic reticulum quality control compartment	GO:0005515///protein binding+++GO:0030246///carbohydrate binding+++GO:0061630///ubiquitin protein ligase activity	GO:0000077///DNA damage checkpoint+++GO:0000209///protein polyubiquitination+++GO:0006281///DNA repair+++GO:0006508///proteolysis+++GO:0006516///glycoprotein catabolic process+++GO:0006986///response to unfolded protein+++GO:0016567///protein ubiquitination+++GO:0030433///ubiquitin-dependent ERAD pathway+++GO:0031146///SCF-dependent proteasomal ubiquitin-dependent protein catabolic process+++GO:0…
2633	'GBP1'	4.839455476	0	12.78333333	298.0833333	04621///NOD-like receptor signaling pathway	GO:0000139///Golgi membrane+++GO:0005576///extracellular region+++GO:0005737///cytoplasm+++GO:0005794///Golgi apparatus+++GO:0005829///cytosol+++GO:0005886///plasma membrane+++GO:0012506///vesicle membrane+++GO:0015629///actin cytoskeleton+++GO:0031410///cytoplasmic vesicle	GO:0003779///actin binding+++GO:0003924///GTPase activity+++GO:0005515///protein binding+++GO:0005525///GTP binding+++GO:0019003///GDP binding+++GO:0019899///enzyme binding+++GO:0019955///cytokine binding+++GO:0030507///spectrin binding+++GO:0042802///identical protein binding+++GO:0042803///protein homodimerization activity+++GO:0051879///Hsp90 protein binding	GO:0032703///negative regulation of interleukin-2 production+++GO:0050848///regulation of calcium-mediated signaling+++GO:0050860///negative regulation of T cell receptor signaling pathway+++GO:0051607///defense response to virus+++GO:0060333///interferon-gamma-mediated signaling pathway+++GO:0070373///negative regulation of ERK1 and ERK2 cascade+++GO:0071346///cellular response to interferon-gam…
2634	'GBP2'	2.558395456	0	18.57666667	89.2	04621///NOD-like receptor signaling pathway	GO:0000139///Golgi membrane+++GO:0005634///nucleus+++GO:0005654///nucleoplasm+++GO:0005737///cytoplasm+++GO:0005794///Golgi apparatus+++GO:0005829///cytosol+++GO:0031410///cytoplasmic vesicle+++GO:0048471///perinuclear region of cytoplasm	GO:0003924///GTPase activity+++GO:0005515///protein binding+++GO:0005525///GTP binding+++GO:0042802///identical protein binding+++GO:0042803///protein homodimerization activity	GO:0006955///immune response+++GO:0034504///protein localization to nucleus+++GO:0042832///defense response to protozoan+++GO:0050830///defense response to Gram-positive bacterium+++GO:0060333///interferon-gamma-mediated signaling pathway+++GO:0060337///type I interferon signaling pathway+++GO:0071346///cellular response to interferon-gamma+++GO:0071347///cellular response to interleukin-1+++GO:0…
2635	'GBP3'	2.641434902	0	7.1	36.05333333	04621///NOD-like receptor signaling pathway	GO:0000139///Golgi membrane+++GO:0005737///cytoplasm+++GO:0005829///cytosol+++GO:0031410///cytoplasmic vesicle+++GO:0048471///perinuclear region of cytoplasm	GO:0003924///GTPase activity+++GO:0005515///protein binding+++GO:0005525///GTP binding+++GO:0042802///identical protein binding+++GO:0042803///protein homodimerization activity	GO:0051607///defense response to virus+++GO:0071346///cellular response to interferon-gamma+++GO:0071347///cellular response to interleukin-1+++GO:0071356///cellular response to tumor necrosis factor
2643	'GCH1'	3.593221704	4.83E-280	2.51	25.46333333	00790///Folate biosynthesis+++01240///Biosynthesis of cofactors	GO:0005634///nucleus+++GO:0005654///nucleoplasm+++GO:0005737///cytoplasm+++GO:0005829///cytosol+++GO:0031410///cytoplasmic vesicle+++GO:0031965///nuclear membrane+++GO:0032991///protein-containing complex+++GO:0044306///neuron projection terminus	GO:0003924///GTPase activity+++GO:0003934///GTP cyclohydrolase I activity+++GO:0005509///calcium ion binding+++GO:0005515///protein binding+++GO:0005525///GTP binding+++GO:0008270///zinc ion binding+++GO:0030742///GTP-dependent protein binding+++GO:0031369///translation initiation factor binding+++GO:0042802///identical protein binding+++GO:0042803///protein homodimerization activity+++GO:0044877…	GO:0006729///tetrahydrobiopterin biosynthetic process+++GO:0006809///nitric oxide biosynthetic process+++GO:0008217///regulation of blood pressure+++GO:0010460///positive regulation of heart rate+++GO:0014916///regulation of lung blood pressure+++GO:0032496///response to lipopolysaccharide+++GO:0034341///response to interferon-gamma+++GO:0034612///response to tumor necrosis factor+++GO:0035998///…
26469	'PTPN18'	-1.338096574	5.51E-55	16.72333333	5.413333333		GO:0005634///nucleus+++GO:0005654///nucleoplasm+++GO:0005737///cytoplasm+++GO:0005829///cytosol	GO:0004725///protein tyrosine phosphatase activity+++GO:0004726///non-membrane spanning protein tyrosine phosphatase activity+++GO:0005515///protein binding	GO:0001825///blastocyst formation+++GO:0006470///protein dephosphorylation+++GO:0035335///peptidyl-tyrosine dephosphorylation+++GO:0038128///ERBB2 signaling pathway+++GO:0071345///cellular response to cytokine stimulus+++GO:1901185///negative regulation of ERBB signaling pathway
26471	'NUPR1'	1.497332834	4.50E-115	6.256666667	14.40333333	05202///Transcriptional misregulation in cancer	GO:0005634///nucleus+++GO:0005654///nucleoplasm+++GO:0005737///cytoplasm+++GO:0032993///protein-DNA complex+++GO:0045171///intercellular bridge+++GO:0048471///perinuclear region of cytoplasm	GO:0003677///DNA binding+++GO:0003682///chromatin binding+++GO:0003713///transcription coactivator activity+++GO:0005515///protein binding+++GO:0010698///acetyltransferase activator activity	GO:0002526///acute inflammatory response+++GO:0006473///protein acetylation+++GO:0008285///negative regulation of cell proliferation+++GO:0008584///male gonad development+++GO:0009636///response to toxic substance+++GO:0010506///regulation of autophagy+++GO:0010507///negative regulation of autophagy+++GO:0010667///negative regulation of cardiac muscle cell apoptotic process+++GO:0031401///positiv…
2650	'GCNT1'	-1.312887677	6.25E-45	7.9	2.54	00512///Mucin type O-glycan biosynthesis	GO:0000139///Golgi membrane+++GO:0005615///extracellular space+++GO:0005794///Golgi apparatus+++GO:0005802///trans-Golgi network+++GO:0016020///membrane+++GO:0016021///integral component of membrane+++GO:0031985///Golgi cisterna	GO:0003829///beta-1,3-galactosyl-O-glycosyl-glycoprotein beta-1,6-N-acetylglucosaminyltransferase activity+++GO:0005515///protein binding+++GO:0008375///acetylglucosaminyltransferase activity+++GO:0016740///transferase activity+++GO:0016757///transferase activity, transferring glycosyl groups	GO:0006486///protein glycosylation+++GO:0009101///glycoprotein biosynthetic process+++GO:0016266///O-glycan processing+++GO:0032868///response to insulin+++GO:0048729///tissue morphogenesis+++GO:0050901///leukocyte tethering or rolling+++GO:0060352///cell adhesion molecule production+++GO:0060993///kidney morphogenesis
26509	'MYOF'	1.651204205	4.22E-150	5.636666667	14.45		GO:0005634///nucleus+++GO:0005635///nuclear envelope+++GO:0005886///plasma membrane+++GO:0005901///caveola+++GO:0016020///membrane+++GO:0016021///integral component of membrane+++GO:0030659///cytoplasmic vesicle membrane+++GO:0031410///cytoplasmic vesicle+++GO:0031965///nuclear membrane+++GO:0043231///intracellular membrane-bounded organelle+++GO:0070062///extracellular exosome	GO:0005515///protein binding+++GO:0005543///phospholipid binding+++GO:0046872///metal ion binding	GO:0001778///plasma membrane repair+++GO:0006936///muscle contraction+++GO:0007009///plasma membrane organization+++GO:0007520///myoblast fusion+++GO:0008015///blood circulation+++GO:0033292///T-tubule organization+++GO:0061025///membrane fusion
26577	'PCOLCE2'	-1.480225953	1.19E-21	9.673333333	2.82		GO:0005576///extracellular region+++GO:0005581///collagen trimer	GO:0005518///collagen binding+++GO:0008201///heparin binding+++GO:0016504///peptidase activator activity	GO:0010952///positive regulation of peptidase activity+++GO:1990830///cellular response to leukemia inhibitory factor
266655	'BRD3OS'	-1.222202454	1.76E-24	4.363333333	1.526666667
2669	'GEM'	2.333208509	5.99E-69	3.73	15.09666667		GO:0005634///nucleus+++GO:0005886///plasma membrane+++GO:0009898///cytoplasmic side of plasma membrane+++GO:0016020///membrane+++GO:0030496///midbody+++GO:0051233///spindle midzone+++GO:0072686///mitotic spindle	GO:0000166///nucleotide binding+++GO:0000287///magnesium ion binding+++GO:0003924///GTPase activity+++GO:0005246///calcium channel regulator activity+++GO:0005515///protein binding+++GO:0005516///calmodulin binding+++GO:0005525///GTP binding+++GO:0019003///GDP binding	GO:0000278///mitotic cell cycle+++GO:0006955///immune response+++GO:0007165///signal transduction+++GO:0007166///cell surface receptor signaling pathway+++GO:0051276///chromosome organization+++GO:0051310///metaphase plate congression+++GO:1901842///negative regulation of high voltage-gated calcium channel activity
2672	'GFI1'	-1.314657878	6.54E-36	7.583333333	2.5		GO:0005634///nucleus+++GO:0016363///nuclear matrix+++GO:0016604///nuclear body+++GO:0017053///transcriptional repressor complex	GO:0000976///transcription regulatory region sequence-specific DNA binding+++GO:0000978///RNA polymerase II proximal promoter sequence-specific DNA binding+++GO:0001227///DNA-binding transcription repressor activity, RNA polymerase II-specific+++GO:0003700///DNA-binding transcription factor activity+++GO:0005515///protein binding+++GO:0046872///metal ion binding+++GO:1990837///sequence-specific d…	GO:0000083///regulation of transcription involved in G1/S transition of mitotic cell cycle+++GO:0000122///negative regulation of transcription by RNA polymerase II+++GO:0006355///regulation of transcription, DNA-templated+++GO:0006357///regulation of transcription by RNA polymerase II+++GO:0010956///negative regulation of calcidiol 1-monooxygenase activity+++GO:0010957///negative regulation of vi…
2683	'B4GALT1'	1.668421141	1.34E-260	24.21	63.71333333	00052///Galactose metabolism+++00510///N-Glycan biosynthesis+++00513///Various types of N-glycan biosynthesis+++00514///Other types of O-glycan biosynthesis+++00515///Mannose type O-glycan biosynthesis+++00533///Glycosaminoglycan biosynthesis - keratan sulfate+++00601///Glycosphingolipid biosynthesis - lacto and neolacto series	GO:0000138///Golgi trans cisterna+++GO:0000139///Golgi membrane+++GO:0005615///extracellular space+++GO:0005794///Golgi apparatus+++GO:0005886///plasma membrane+++GO:0009897///external side of plasma membrane+++GO:0016020///membrane+++GO:0016021///integral component of membrane+++GO:0016323///basolateral plasma membrane+++GO:0030057///desmosome+++GO:0030175///filopodium+++GO:0030667///secretory g…	GO:0003831///beta-N-acetylglucosaminylglycopeptide beta-1,4-galactosyltransferase activity+++GO:0003945///N-acetyllactosamine synthase activity+++GO:0004461///lactose synthase activity+++GO:0008092///cytoskeletal protein binding+++GO:0008378///galactosyltransferase activity+++GO:0016757///transferase activity, transferring glycosyl groups+++GO:0030145///manganese ion binding+++GO:0035250///UDP-ga…	GO:0002064///epithelial cell development+++GO:0002526///acute inflammatory response+++GO:0005975///carbohydrate metabolic process+++GO:0005989///lactose biosynthetic process+++GO:0006012///galactose metabolic process+++GO:0006486///protein glycosylation+++GO:0006487///protein N-linked glycosylation+++GO:0007155///cell adhesion+++GO:0007339///binding of sperm to zona pellucida+++GO:0007341///penet…
27	'ABL2'	1.874614226	4.88E-208	3.16	9.52	04012///ErbB signaling pathway+++04014///Ras signaling pathway+++05208///Chemical carcinogenesis - reactive oxygen species+++05416///Viral myocarditis	GO:0005829///cytosol+++GO:0015629///actin cytoskeleton	GO:0000287///magnesium ion binding+++GO:0001784///phosphotyrosine residue binding+++GO:0003785///actin monomer binding+++GO:0004672///protein kinase activity+++GO:0004713///protein tyrosine kinase activity+++GO:0004714///transmembrane receptor protein tyrosine kinase activity+++GO:0004715///non-membrane spanning protein tyrosine kinase activity+++GO:0005515///protein binding+++GO:0005524///ATP bi…	GO:0006464///cellular protein modification process+++GO:0007155///cell adhesion+++GO:0007165///signal transduction+++GO:0007204///positive regulation of cytosolic calcium ion concentration+++GO:0010506///regulation of autophagy+++GO:0010863///positive regulation of phospholipase C activity+++GO:0010976///positive regulation of neuron projection development+++GO:0018108///peptidyl-tyrosine phospho…
27036	'SIGLEC7'	-1.258466531	1.20E-12	9.336666667	3.256666667		GO:0005886///plasma membrane+++GO:0005887///integral component of plasma membrane	GO:0005515///protein binding+++GO:0030246///carbohydrate binding+++GO:0033691///sialic acid binding+++GO:0038023///signaling receptor activity	GO:0007155///cell adhesion+++GO:0050776///regulation of immune response
27074	'LAMP3'	5.645592573	0	3.98	159.9733333	04142///Lysosome	GO:0005764///lysosome+++GO:0005765///lysosomal membrane+++GO:0005769///early endosome+++GO:0005886///plasma membrane+++GO:0016020///membrane+++GO:0016021///integral component of membrane+++GO:0030659///cytoplasmic vesicle membrane+++GO:0031410///cytoplasmic vesicle+++GO:0031902///late endosome membrane+++GO:0031982///vesicle+++GO:0043231///intracellular membrane-bounded organelle+++GO:0048471///p…		GO:0002250///adaptive immune response+++GO:0002376///immune system process+++GO:0010506///regulation of autophagy+++GO:0010628///positive regulation of gene expression+++GO:0035455///response to interferon-alpha+++GO:0043154///negative regulation of cysteine-type endopeptidase activity involved in apoptotic process+++GO:0046718///viral entry into host cell+++GO:0072594///establishment of protein …
27090	'ST6GALNAC4'	-1.136168884	3.09E-18	14.53	5.34	00512///Mucin type O-glycan biosynthesis+++00604///Glycosphingolipid biosynthesis - ganglio series	GO:0000139///Golgi membrane+++GO:0005794///Golgi apparatus+++GO:0016020///membrane+++GO:0016021///integral component of membrane	GO:0001665///alpha-N-acetylgalactosaminide alpha-2,6-sialyltransferase activity+++GO:0008373///sialyltransferase activity+++GO:0016740///transferase activity+++GO:0016757///transferase activity, transferring glycosyl groups+++GO:0047290///(alpha-N-acetylneuraminyl-2,3-beta-galactosyl-1,3)-N-acetyl-galactosaminide 6-alpha-sialyltransferase activity	GO:0001574///ganglioside biosynthetic process+++GO:0006486///protein glycosylation+++GO:0006664///glycolipid metabolic process+++GO:0009311///oligosaccharide metabolic process+++GO:0016266///O-glycan processing+++GO:0019082///viral protein processing+++GO:0097503///sialylation
27141	'CIDEB'	-1.245403005	1.22E-16	8.293333333	3.163333333		GO:0005829///cytosol+++GO:0048471///perinuclear region of cytoplasm	GO:0005515///protein binding+++GO:0042802///identical protein binding	GO:0006915///apoptotic process+++GO:0008630///intrinsic apoptotic signaling pathway in response to DNA damage+++GO:0010942///positive regulation of cell death+++GO:0016032///viral process+++GO:0031667///response to nutrient levels+++GO:0038183///bile acid signaling pathway+++GO:0042981///regulation of apoptotic process+++GO:0090200///positive regulation of release of cytochrome c from mitochondri…
27197	'GPR82'	-1.459171363	1.58E-39	12.29333333	3.646666667		GO:0005886///plasma membrane+++GO:0016021///integral component of membrane	GO:0004930///G protein-coupled receptor activity	GO:0007186///G protein-coupled receptor signaling pathway
272	'AMPD3'	1.702973749	0	60.39333333	161.31	00230///Purine metabolism	GO:0005576///extracellular region+++GO:0005829///cytosol+++GO:0034774///secretory granule lumen+++GO:1904813///ficolin-1-rich granule lumen	GO:0003876///AMP deaminase activity+++GO:0005515///protein binding+++GO:0016787///hydrolase activity+++GO:0019239///deaminase activity+++GO:0046872///metal ion binding	GO:0006188///IMP biosynthetic process+++GO:0006196///AMP catabolic process+++GO:0009168///purine ribonucleoside monophosphate biosynthetic process+++GO:0032264///IMP salvage+++GO:0043101///purine-containing compound salvage+++GO:0043312///neutrophil degranulation+++GO:0046033///AMP metabolic process
27244	'SESN1'	-1.332994313	8.89E-70	13.16333333	3.983333333	04115///p53 signaling pathway+++04211///Longevity regulating pathway	GO:0001650///fibrillar center+++GO:0005634///nucleus+++GO:0005654///nucleoplasm+++GO:0005737///cytoplasm+++GO:0005829///cytosol+++GO:0061700///GATOR2 complex	GO:0005515///protein binding+++GO:0016491///oxidoreductase activity+++GO:0016684///oxidoreductase activity, acting on peroxide as acceptor+++GO:0051920///peroxiredoxin activity+++GO:0070728///leucine binding	GO:0016239///positive regulation of macroautophagy+++GO:0034198///cellular response to amino acid starvation+++GO:0042149///cellular response to glucose starvation+++GO:0071233///cellular response to leucine+++GO:0072593///reactive oxygen species metabolic process+++GO:0098869///cellular oxidant detoxification+++GO:1901031///regulation of response to reactive oxygen species+++GO:1904262///negativ…
27250	'PDCD4'	-1.019791128	8.76E-41	18.26	7.336666667	05205///Proteoglycans in cancer+++05206///MicroRNAs in cancer	GO:0005634///nucleus+++GO:0005737///cytoplasm+++GO:0005829///cytosol	GO:0003723///RNA binding+++GO:0005515///protein binding	GO:0006915///apoptotic process+++GO:0007569///cell aging+++GO:0030509///BMP signaling pathway+++GO:0034393///positive regulation of smooth muscle cell apoptotic process+++GO:0035722///interleukin-12-mediated signaling pathway+++GO:0043066///negative regulation of apoptotic process+++GO:0043508///negative regulation of JUN kinase activity+++GO:0045786///negative regulation of cell cycle+++GO:00458…
27299	'ADAMDEC1'	1.382719102	0	268.9	570.8066667		GO:0005576///extracellular region+++GO:0062023///collagen-containing extracellular matrix	GO:0004222///metalloendopeptidase activity+++GO:0008270///zinc ion binding	GO:0006508///proteolysis+++GO:0006955///immune response+++GO:0007162///negative regulation of cell adhesion+++GO:0007229///integrin-mediated signaling pathway
27348	'TOR1B'	1.490118288	1.60E-113	13.41	31.07333333		GO:0005634///nucleus+++GO:0005635///nuclear envelope+++GO:0005737///cytoplasm+++GO:0005783///endoplasmic reticulum+++GO:0005788///endoplasmic reticulum lumen+++GO:0016020///membrane+++GO:0031965///nuclear membrane+++GO:0070062///extracellular exosome	GO:0000166///nucleotide binding+++GO:0005515///protein binding+++GO:0005524///ATP binding+++GO:0016787///hydrolase activity+++GO:0016887///ATPase activity+++GO:0019894///kinesin binding+++GO:0042802///identical protein binding	GO:0006986///response to unfolded protein+++GO:0007029///endoplasmic reticulum organization+++GO:0034504///protein localization to nucleus+++GO:0051085///chaperone cofactor-dependent protein refolding+++GO:0071763///nuclear membrane organization
27443	'CECR2'	1.662270783	6.51E-54	1.093333333	2.933333333		GO:0000791///euchromatin+++GO:0005634///nucleus+++GO:0090537///CERF complex		GO:0001842///neural fold formation+++GO:0001843///neural tube closure+++GO:0006309///apoptotic DNA fragmentation+++GO:0006338///chromatin remodeling+++GO:0007010///cytoskeleton organization+++GO:0007338///single fertilization+++GO:0016192///vesicle-mediated transport+++GO:0043044///ATP-dependent chromatin remodeling+++GO:0060122///inner ear receptor cell stereocilium organization+++GO:0061640///c…
2820	'GPD2'	1.420591309	3.76E-207	13.90333333	30.35	00564///Glycerophospholipid metabolism	GO:0005739///mitochondrion+++GO:0005743///mitochondrial inner membrane+++GO:0009331///glycerol-3-phosphate dehydrogenase complex+++GO:0016021///integral component of membrane	GO:0004368///glycerol-3-phosphate dehydrogenase (quinone) activity+++GO:0005509///calcium ion binding+++GO:0052591///sn-glycerol-3-phosphate:ubiquinone-8 oxidoreductase activity	GO:0006072///glycerol-3-phosphate metabolic process+++GO:0006127///glycerophosphate shuttle+++GO:0019563///glycerol catabolic process
28231	'SLCO4A1'	2.137944333	2.17E-138	5.206666667	20.09666667		GO:0005886///plasma membrane+++GO:0005887///integral component of plasma membrane+++GO:0016021///integral component of membrane	GO:0005515///protein binding+++GO:0015347///sodium-independent organic anion transmembrane transporter activity+++GO:0015349///thyroid hormone transmembrane transporter activity	GO:0006811///ion transport+++GO:0043252///sodium-independent organic anion transport+++GO:0055085///transmembrane transport+++GO:0070327///thyroid hormone transport
282974	'STK32C'	-1.171549517	4.63E-05	3.893333333	1.34			GO:0004674///protein serine/threonine kinase activity+++GO:0005515///protein binding+++GO:0005524///ATP binding+++GO:0046872///metal ion binding	GO:0018105///peptidyl-serine phosphorylation+++GO:0035556///intracellular signal transduction
283149	'BCL9L'	1.695417552	2.26E-171	5.316666667	14.06333333		GO:0005634///nucleus+++GO:0005654///nucleoplasm+++GO:0005730///nucleolus+++GO:1990907///beta-catenin-TCF complex	GO:0003713///transcription coactivator activity+++GO:0008013///beta-catenin binding	GO:0010718///positive regulation of epithelial to mesenchymal transition+++GO:0022604///regulation of cell morphogenesis+++GO:0030512///negative regulation of transforming growth factor beta receptor signaling pathway+++GO:0035019///somatic stem cell population maintenance+++GO:0035914///skeletal muscle cell differentiation+++GO:0045893///positive regulation of transcription, DNA-templated+++GO:0…
283234	'CCDC88B'	-1.21387032	8.09E-29	6.343333333	2.226666667		GO:0005737///cytoplasm+++GO:0005783///endoplasmic reticulum+++GO:0005794///Golgi apparatus+++GO:0005813///centrosome+++GO:0005856///cytoskeleton+++GO:0016020///membrane	GO:0005515///protein binding+++GO:0008017///microtubule binding+++GO:0051959///dynein light intermediate chain binding	GO:0001819///positive regulation of cytokine production+++GO:0030705///cytoskeleton-dependent intracellular transport+++GO:0031122///cytoplasmic microtubule organization+++GO:0042102///positive regulation of T cell proliferation+++GO:0042832///defense response to protozoan+++GO:0050870///positive regulation of T cell activation
283417	'DPY19L2'	-1.058414906	3.54E-10	3.96	1.58		GO:0005634///nucleus+++GO:0005637///nuclear inner membrane+++GO:0016020///membrane+++GO:0016021///integral component of membrane	GO:0000030///mannosyltransferase activity	GO:0007275///multicellular organism development+++GO:0007286///spermatid development+++GO:0018406///protein C-linked glycosylation via 2'-alpha-mannosyl-L-tryptophan
283897	'C16orf54'	-1.826661141	3.64E-61	15.50333333	3.553333333		GO:0016021///integral component of membrane	GO:0005515///protein binding
283927	'NUDT7'	-1.901145949	2.07E-13	9.416666667	2.02	04146///Peroxisome	GO:0005777///peroxisome+++GO:0005782///peroxisomal matrix+++GO:0005829///cytosol	GO:0000287///magnesium ion binding+++GO:0003674///molecular_function+++GO:0003723///RNA binding+++GO:0003986///acetyl-CoA hydrolase activity+++GO:0010945///CoA pyrophosphatase activity+++GO:0016787///hydrolase activity+++GO:0016818///hydrolase activity, acting on acid anhydrides, in phosphorus-containing anhydrides+++GO:0030145///manganese ion binding+++GO:0030515///snoRNA binding+++GO:0046872///…	GO:0008104///protein localization+++GO:0008150///biological_process+++GO:0009132///nucleoside diphosphate metabolic process+++GO:0015938///coenzyme A catabolic process+++GO:0036114///medium-chain fatty-acyl-CoA catabolic process+++GO:0044580///butyryl-CoA catabolic process+++GO:0046356///acetyl-CoA catabolic process+++GO:0050873///brown fat cell differentiation+++GO:1901289///succinyl-CoA catabol…
2841	'GPR18'	-2.338445139	4.21E-27	9.833333333	1.58		GO:0005886///plasma membrane+++GO:0005887///integral component of plasma membrane+++GO:0016021///integral component of membrane+++GO:0030659///cytoplasmic vesicle membrane	GO:0004930///G protein-coupled receptor activity	GO:0002300///CD8-positive, alpha-beta intraepithelial T cell differentiation+++GO:0002305///CD8-positive, gamma-delta intraepithelial T cell differentiation+++GO:0002689///negative regulation of leukocyte chemotaxis+++GO:0007186///G protein-coupled receptor signaling pathway+++GO:0032720///negative regulation of tumor necrosis factor production+++GO:0035025///positive regulation of Rho protein si…
284417	'TMEM150B'	1.131476051	1.82E-07	4.733333333	8.94		GO:0000421///autophagosome membrane+++GO:0005764///lysosome+++GO:0005887///integral component of plasma membrane+++GO:0010008///endosome membrane+++GO:0016020///membrane+++GO:0016021///integral component of membrane		GO:0006914///autophagy+++GO:0010506///regulation of autophagy
284759	'SIRPB2'	-1.349285462	5.71E-26	11.91666667	3.9		GO:0005886///plasma membrane+++GO:0016021///integral component of membrane
28514	'DLL1'	1.30308517	2.87E-45	4.963333333	9.96	01522///Endocrine resistance+++04330///Notch signaling pathway+++04658///Th1 and Th2 cell differentiation+++05200///Pathways in cancer+++05207///Chemical carcinogenesis - receptor activation+++05224///Breast cancer	GO:0005576///extracellular region+++GO:0005886///plasma membrane+++GO:0005887///integral component of plasma membrane+++GO:0005912///adherens junction+++GO:0016021///integral component of membrane+++GO:0016324///apical plasma membrane+++GO:0031410///cytoplasmic vesicle+++GO:0045121///membrane raft	GO:0005112///Notch binding+++GO:0005509///calcium ion binding+++GO:0005515///protein binding+++GO:0030957///Tat protein binding+++GO:0097110///scaffold protein binding	GO:0001709///cell fate determination+++GO:0001756///somitogenesis+++GO:0001757///somite specification+++GO:0001947///heart looping+++GO:0002315///marginal zone B cell differentiation+++GO:0003323///type B pancreatic cell development+++GO:0007219///Notch signaling pathway+++GO:0007368///determination of left/right symmetry+++GO:0007386///compartment pattern specification+++GO:0008217///regulation …
285362	'SUMF1'	-1.384305793	1.54E-29	13.49	4.356666667	04142///Lysosome	GO:0005783///endoplasmic reticulum+++GO:0005788///endoplasmic reticulum lumen	GO:0016491///oxidoreductase activity+++GO:0042802///identical protein binding+++GO:0046872///metal ion binding+++GO:0120147///Formylglycine-generating oxidase activity+++GO:1903135///cupric ion binding	GO:0006687///glycosphingolipid metabolic process+++GO:0018158///protein oxidation+++GO:0043687///post-translational protein modification
285533	'RNF175'	-1.335873697	6.76E-15	10.73666667	2.99		GO:0000139///Golgi membrane+++GO:0005789///endoplasmic reticulum membrane+++GO:0016021///integral component of membrane	GO:0005515///protein binding+++GO:0046872///metal ion binding+++GO:0061630///ubiquitin protein ligase activity	GO:0016567///protein ubiquitination+++GO:0030433///ubiquitin-dependent ERAD pathway+++GO:0030968///endoplasmic reticulum unfolded protein response
285590	'SH3PXD2B'	2.484812523	0	4.126666667	18.88333333		GO:0002102///podosome+++GO:0005737///cytoplasm+++GO:0030054///cell junction+++GO:0042995///cell projection	GO:0005515///protein binding+++GO:0010314///phosphatidylinositol-5-phosphate binding+++GO:0016176///superoxide-generating NADPH oxidase activator activity+++GO:0032266///phosphatidylinositol-3-phosphate binding+++GO:0035091///phosphatidylinositol binding+++GO:0042169///SH2 domain binding+++GO:0060090///molecular adaptor activity+++GO:0080025///phosphatidylinositol-3,5-bisphosphate binding	GO:0001501///skeletal system development+++GO:0001654///eye development+++GO:0006801///superoxide metabolic process+++GO:0007507///heart development+++GO:0022617///extracellular matrix disassembly+++GO:0030154///cell differentiation+++GO:0042554///superoxide anion generation+++GO:0050790///regulation of catalytic activity+++GO:0060348///bone development+++GO:0060612///adipose tissue development++…
286336	'FAM78A'	-1.207464403	1.10E-66	19.47333333	6.833333333			GO:0005515///protein binding
2867	'FFAR2'	1.37245205	1.60E-10	1.54	3.266666667	04024///cAMP signaling pathway	GO:0005886///plasma membrane+++GO:0005887///integral component of plasma membrane+++GO:0016021///integral component of membrane+++GO:0042995///cell projection	GO:0004930///G protein-coupled receptor activity+++GO:0005515///protein binding+++GO:0008289///lipid binding	GO:0002232///leukocyte chemotaxis involved in inflammatory response+++GO:0002385///mucosal immune response+++GO:0002673///regulation of acute inflammatory response+++GO:0002720///positive regulation of cytokine production involved in immune response+++GO:0002752///cell surface pattern recognition receptor signaling pathway+++GO:0002879///positive regulation of acute inflammatory response to non-a…
2889	'RAPGEF1'	1.074847786	1.79E-204	50.34666667	86.57666667	04015///Rap1 signaling pathway+++04510///Focal adhesion+++04722///Neurotrophin signaling pathway+++04910///Insulin signaling pathway+++05211///Renal cell carcinoma	GO:0005737///cytoplasm+++GO:0005769///early endosome+++GO:0005829///cytosol+++GO:0030670///phagocytic vesicle membrane+++GO:0032991///protein-containing complex+++GO:0043231///intracellular membrane-bounded organelle+++GO:0048471///perinuclear region of cytoplasm	GO:0005085///guanyl-nucleotide exchange factor activity+++GO:0005515///protein binding+++GO:0017124///SH3 domain binding	GO:0000186///activation of MAPKK activity+++GO:0001568///blood vessel development+++GO:0007165///signal transduction+++GO:0007169///transmembrane receptor protein tyrosine kinase signaling pathway+++GO:0007264///small GTPase mediated signal transduction+++GO:0007399///nervous system development+++GO:0010976///positive regulation of neuron projection development+++GO:0019221///cytokine-mediated si…
29015	'SLC43A3'	1.378131347	1.40E-241	169.9066667	359.5166667		GO:0005575///cellular_component+++GO:0016020///membrane+++GO:0016021///integral component of membrane	GO:0003674///molecular_function+++GO:0005515///protein binding+++GO:0022857///transmembrane transporter activity	GO:0008150///biological_process+++GO:0055085///transmembrane transport
2907	'GRINA'	1.521487543	0	126.5266667	294.8133333		GO:0005783///endoplasmic reticulum+++GO:0005794///Golgi apparatus+++GO:0016020///membrane+++GO:0016021///integral component of membrane	GO:0005515///protein binding+++GO:0044325///ion channel binding	GO:0032469///endoplasmic reticulum calcium ion homeostasis+++GO:1902236///negative regulation of endoplasmic reticulum stress-induced intrinsic apoptotic signaling pathway
29087	'THYN1'	-1.043897756	9.34E-16	28.92	11.23		GO:0005634///nucleus
29090	'TIMM21'	-1.207515972	8.19E-33	12.48333333	4.403333333		GO:0005739///mitochondrion+++GO:0005743///mitochondrial inner membrane+++GO:0005744///TIM23 mitochondrial import inner membrane translocase complex+++GO:0016020///membrane+++GO:0016021///integral component of membrane+++GO:0031966///mitochondrial membrane	GO:0003674///molecular_function+++GO:0005515///protein binding	GO:0015031///protein transport+++GO:0030150///protein import into mitochondrial matrix+++GO:0032981///mitochondrial respiratory chain complex I assembly+++GO:0033617///mitochondrial respiratory chain complex IV assembly
29106	'SCG3'	2.432922537	2.58E-44	1.003333333	4.43		GO:0005576///extracellular region+++GO:0005788///endoplasmic reticulum lumen+++GO:0030658///transport vesicle membrane+++GO:0030667///secretory granule membrane+++GO:0034774///secretory granule lumen	GO:0003723///RNA binding+++GO:0005515///protein binding	GO:0002576///platelet degranulation+++GO:0033366///protein localization to secretory granule+++GO:0043687///post-translational protein modification+++GO:0044267///cellular protein metabolic process
29108	'PYCARD'	-1.18580712	4.91E-24	65.72666667	23.42666667	04217///Necroptosis+++04621///NOD-like receptor signaling pathway+++04623///Cytosolic DNA-sensing pathway+++04625///C-type lectin receptor signaling pathway+++05130///Pathogenic Escherichia coli infection+++05131///Shigellosis+++05132///Salmonella infection+++05133///Pertussis+++05134///Legionellosis+++05135///Yersinia infection+++05164///Influenza A+++05417///Lipid and atherosclerosis	GO:0000139///Golgi membrane+++GO:0005576///extracellular region+++GO:0005634///nucleus+++GO:0005654///nucleoplasm+++GO:0005730///nucleolus+++GO:0005737///cytoplasm+++GO:0005739///mitochondrion+++GO:0005783///endoplasmic reticulum+++GO:0005829///cytosol+++GO:0008385///IkappaB kinase complex+++GO:0032991///protein-containing complex+++GO:0034774///secretory granule lumen+++GO:0035578///azurophil gr…	GO:0002020///protease binding+++GO:0004197///cysteine-type endopeptidase activity+++GO:0005138///interleukin-6 receptor binding+++GO:0005515///protein binding+++GO:0005523///tropomyosin binding+++GO:0008656///cysteine-type endopeptidase activator activity involved in apoptotic process+++GO:0017024///myosin I binding+++GO:0019899///enzyme binding+++GO:0032090///Pyrin domain binding+++GO:0042802///…	GO:0001773///myeloid dendritic cell activation+++GO:0002218///activation of innate immune response+++GO:0002230///positive regulation of defense response to virus by host+++GO:0002277///myeloid dendritic cell activation involved in immune response+++GO:0002588///positive regulation of antigen processing and presentation of peptide antigen via MHC class II+++GO:0002821///positive regulation of ada…
29125	'C11orf21'	-2.130208005	1.11E-51	9.423333333	1.753333333		GO:0005737///cytoplasm
29126	'CD274'	3.780430095	0	2.146666667	23.59666667	04514///Cell adhesion molecules+++05235///PD-L1 expression and PD-1 checkpoint pathway in cancer	GO:0005654///nucleoplasm+++GO:0005768///endosome+++GO:0005886///plasma membrane+++GO:0009897///external side of plasma membrane+++GO:0009986///cell surface+++GO:0012505///endomembrane system+++GO:0015629///actin cytoskeleton+++GO:0016020///membrane+++GO:0016021///integral component of membrane+++GO:0031901///early endosome membrane+++GO:0055038///recycling endosome membrane+++GO:0070062///extrace…	GO:0005515///protein binding	GO:0002250///adaptive immune response+++GO:0002376///immune system process+++GO:0002845///positive regulation of tolerance induction to tumor cell+++GO:0006955///immune response+++GO:0007165///signal transduction+++GO:0007166///cell surface receptor signaling pathway+++GO:0030335///positive regulation of cell migration+++GO:0031295///T cell costimulation+++GO:0032689///negative regulation of inte…
2919	'CXCL1'	2.803145221	0	57.85666667	327.6366667	04060///Cytokine-cytokine receptor interaction+++04061///Viral protein interaction with cytokine and cytokine receptor+++04062///Chemokine signaling pathway+++04064///NF-kappa B signaling pathway+++04621///NOD-like receptor signaling pathway+++04657///IL-17 signaling pathway+++04668///TNF signaling pathway+++04936///Alcoholic liver disease+++05120///Epithelial cell signaling in Helicobacter pylor…	GO:0005576///extracellular region+++GO:0005615///extracellular space+++GO:0035580///specific granule lumen+++GO:1904724///tertiary granule lumen	GO:0005102///signaling receptor binding+++GO:0005125///cytokine activity+++GO:0005515///protein binding+++GO:0008009///chemokine activity+++GO:0008047///enzyme activator activity+++GO:0008083///growth factor activity+++GO:0045236///CXCR chemokine receptor binding	GO:0006935///chemotaxis+++GO:0006952///defense response+++GO:0006954///inflammatory response+++GO:0006955///immune response+++GO:0007165///signal transduction+++GO:0007186///G protein-coupled receptor signaling pathway+++GO:0007399///nervous system development+++GO:0008285///negative regulation of cell proliferation+++GO:0019221///cytokine-mediated signaling pathway+++GO:0030036///actin cytoskele…
2920	'CXCL2'	3.200062768	0	18.97333333	141.4366667	04060///Cytokine-cytokine receptor interaction+++04061///Viral protein interaction with cytokine and cytokine receptor+++04062///Chemokine signaling pathway+++04064///NF-kappa B signaling pathway+++04621///NOD-like receptor signaling pathway+++04657///IL-17 signaling pathway+++04668///TNF signaling pathway+++04936///Alcoholic liver disease+++05120///Epithelial cell signaling in Helicobacter pylor…	GO:0005576///extracellular region+++GO:0005615///extracellular space	GO:0005515///protein binding+++GO:0008009///chemokine activity+++GO:0045236///CXCR chemokine receptor binding	GO:0002237///response to molecule of bacterial origin+++GO:0006935///chemotaxis+++GO:0006952///defense response+++GO:0006954///inflammatory response+++GO:0006955///immune response+++GO:0007186///G protein-coupled receptor signaling pathway+++GO:0019221///cytokine-mediated signaling pathway+++GO:0030593///neutrophil chemotaxis+++GO:0031640///killing of cells of other organism+++GO:0061844///antimi…
2921	'CXCL3'	3.695444467	5.56E-201	5.606666667	58.88333333	04060///Cytokine-cytokine receptor interaction+++04061///Viral protein interaction with cytokine and cytokine receptor+++04062///Chemokine signaling pathway+++04064///NF-kappa B signaling pathway+++04621///NOD-like receptor signaling pathway+++04657///IL-17 signaling pathway+++04668///TNF signaling pathway+++04936///Alcoholic liver disease+++05120///Epithelial cell signaling in Helicobacter pylor…	GO:0005576///extracellular region+++GO:0005615///extracellular space	GO:0008009///chemokine activity+++GO:0045236///CXCR chemokine receptor binding	GO:0006954///inflammatory response+++GO:0007186///G protein-coupled receptor signaling pathway+++GO:0030593///neutrophil chemotaxis+++GO:0031640///killing of cells of other organism+++GO:0061844///antimicrobial humoral immune response mediated by antimicrobial peptide+++GO:0070098///chemokine-mediated signaling pathway+++GO:0071222///cellular response to lipopolysaccharide
2977	'GUCY1A2'	1.051970686	4.22E-71	3.86	6.53	00230///Purine metabolism+++04022///cGMP-PKG signaling pathway+++04270///Vascular smooth muscle contraction+++04540///Gap junction+++04611///Platelet activation+++04713///Circadian entrainment+++04730///Long-term depression+++04921///Oxytocin signaling pathway+++04924///Renin secretion+++04970///Salivary secretion	GO:0005737///cytoplasm	GO:0004383///guanylate cyclase activity+++GO:0005515///protein binding+++GO:0005525///GTP binding+++GO:0020037///heme binding+++GO:0044877///protein-containing complex binding	GO:0006182///cGMP biosynthetic process+++GO:0007165///signal transduction+++GO:0010750///positive regulation of nitric oxide mediated signal transduction+++GO:0035556///intracellular signal transduction
29887	'SNX10'	1.371165552	5.18E-129	22.66333333	49.11666667		GO:0005634///nucleus+++GO:0005783///endoplasmic reticulum+++GO:0005813///centrosome+++GO:0005815///microtubule organizing center+++GO:0016020///membrane+++GO:0030141///secretory granule+++GO:0031313///extrinsic component of endosome membrane+++GO:0090651///apical cytoplasm	GO:0005515///protein binding+++GO:0005545///1-phosphatidylinositol binding+++GO:0035091///phosphatidylinositol binding+++GO:0051117///ATPase binding	GO:0001696///gastric acid secretion+++GO:0006886///intracellular protein transport+++GO:0006897///endocytosis+++GO:0007032///endosome organization+++GO:0030316///osteoclast differentiation+++GO:0035630///bone mineralization involved in bone maturation+++GO:0044691///tooth eruption+++GO:0045453///bone resorption+++GO:0046849///bone remodeling+++GO:0055074///calcium ion homeostasis+++GO:0060271///c…
29901	'SAC3D1'	-1.660581675	1.69E-14	8.59	2.196666667		GO:0005634///nucleus+++GO:0005737///cytoplasm+++GO:0005813///centrosome+++GO:0005819///spindle	GO:0005515///protein binding	GO:0051225///spindle assembly+++GO:0051298///centrosome duplication+++GO:0051301///cell division
29916	'SNX11'	1.367654406	6.87E-172	23.76333333	50.03666667		GO:0005768///endosome+++GO:0016020///membrane	GO:0005515///protein binding+++GO:0035091///phosphatidylinositol binding+++GO:1901981///phosphatidylinositol phosphate binding	GO:0006886///intracellular protein transport+++GO:0016050///vesicle organization
29933	'GPR132'	2.420306367	0	14.49333333	62.71666667		GO:0005886///plasma membrane+++GO:0016020///membrane+++GO:0016021///integral component of membrane	GO:0004930///G protein-coupled receptor activity	GO:0000082///G1/S transition of mitotic cell cycle+++GO:0007165///signal transduction+++GO:0007186///G protein-coupled receptor signaling pathway+++GO:0010972///negative regulation of G2/M transition of mitotic cell cycle
2995	'GYPC'	1.203501027	4.11E-71	50.47	93.27666667	05144///Malaria	GO:0005886///plasma membrane+++GO:0005887///integral component of plasma membrane+++GO:0016020///membrane+++GO:0016021///integral component of membrane+++GO:0030863///cortical cytoskeleton	GO:0005515///protein binding	GO:0050900///leukocyte migration
29953	'TRHDE'	-1.537242072	3.40E-36	3.556666667	1.08		GO:0005737///cytoplasm+++GO:0005886///plasma membrane+++GO:0005887///integral component of plasma membrane+++GO:0070062///extracellular exosome	GO:0004177///aminopeptidase activity+++GO:0008270///zinc ion binding+++GO:0042277///peptide binding+++GO:0070006///metalloaminopeptidase activity	GO:0006508///proteolysis+++GO:0007165///signal transduction+++GO:0007267///cell-cell signaling+++GO:0008217///regulation of blood pressure+++GO:0043171///peptide catabolic process
29967	'LRP12'	1.868206702	2.40E-144	6.516666667	19.4		GO:0005887///integral component of plasma membrane+++GO:0005905///clathrin-coated pit+++GO:0016021///integral component of membrane	GO:0005041///low-density lipoprotein particle receptor activity+++GO:0005515///protein binding	GO:0001764///neuron migration+++GO:0006897///endocytosis+++GO:0007165///signal transduction+++GO:0031175///neuron projection development+++GO:0040008///regulation of growth
3005	'H1-0'	1.252397458	7.58E-295	151.5766667	293.9033333		GO:0000785///chromatin+++GO:0000786///nucleosome+++GO:0000791///euchromatin+++GO:0005634///nucleus+++GO:0005654///nucleoplasm+++GO:0005794///Golgi apparatus+++GO:0015629///actin cytoskeleton+++GO:0016604///nuclear body+++GO:0017053///transcriptional repressor complex	GO:0003680///AT DNA binding+++GO:0003690///double-stranded DNA binding+++GO:0003723///RNA binding+++GO:0005515///protein binding+++GO:0031490///chromatin DNA binding+++GO:0031492///nucleosomal DNA binding	GO:0000122///negative regulation of transcription by RNA polymerase II+++GO:0006309///apoptotic DNA fragmentation+++GO:0006334///nucleosome assembly+++GO:0006342///chromatin silencing+++GO:0016584///nucleosome positioning+++GO:0030261///chromosome condensation+++GO:0031936///negative regulation of chromatin silencing+++GO:0045910///negative regulation of DNA recombination+++GO:2000679///positive …
3033	'HADH'	-1.128808276	1.86E-55	55.05666667	20.45666667	00062///Fatty acid elongation+++00071///Fatty acid degradation+++00280///Valine, leucine and isoleucine degradation+++00310///Lysine degradation+++00380///Tryptophan metabolism+++00650///Butanoate metabolism+++01212///Fatty acid metabolism	GO:0005654///nucleoplasm+++GO:0005737///cytoplasm+++GO:0005739///mitochondrion+++GO:0005759///mitochondrial matrix	GO:0003857///3-hydroxyacyl-CoA dehydrogenase activity+++GO:0016616///oxidoreductase activity, acting on the CH-OH group of donors, NAD or NADP as acceptor+++GO:0016740///transferase activity+++GO:0042802///identical protein binding+++GO:0070403///NAD+ binding	GO:0006631///fatty acid metabolic process+++GO:0006635///fatty acid beta-oxidation+++GO:0009410///response to xenobiotic stimulus+++GO:0014823///response to activity+++GO:0032868///response to insulin+++GO:0046676///negative regulation of insulin secretion+++GO:0050796///regulation of insulin secretion+++GO:0120162///positive regulation of cold-induced thermogenesis
3055	'HCK'	1.52457079	0	98.64333333	230.9333333	04062///Chemokine signaling pathway+++04666///Fc gamma R-mediated phagocytosis+++05167///Kaposi sarcoma-associated herpesvirus infection	GO:0005634///nucleus+++GO:0005764///lysosome+++GO:0005794///Golgi apparatus+++GO:0005829///cytosol+++GO:0005856///cytoskeleton+++GO:0005884///actin filament+++GO:0005886///plasma membrane+++GO:0005901///caveola+++GO:0005925///focal adhesion+++GO:0030133///transport vesicle+++GO:0031234///extrinsic component of cytoplasmic side of plasma membrane+++GO:0042995///cell projection+++GO:0043231///intra…	GO:0000166///nucleotide binding+++GO:0001784///phosphotyrosine residue binding+++GO:0004672///protein kinase activity+++GO:0004713///protein tyrosine kinase activity+++GO:0004714///transmembrane receptor protein tyrosine kinase activity+++GO:0004715///non-membrane spanning protein tyrosine kinase activity+++GO:0005102///signaling receptor binding+++GO:0005515///protein binding+++GO:0005524///ATP …	GO:0002522///leukocyte migration involved in immune response+++GO:0002758///innate immune response-activating signal transduction+++GO:0002862///negative regulation of inflammatory response to antigenic stimulus+++GO:0006468///protein phosphorylation+++GO:0006954///inflammatory response+++GO:0007155///cell adhesion+++GO:0007169///transmembrane receptor protein tyrosine kinase signaling pathway+++…
3081	'HGD'	2.104229719	3.59E-20	1.596666667	5.55	00350///Tyrosine metabolism	GO:0005737///cytoplasm+++GO:0005829///cytosol+++GO:0070062///extracellular exosome	GO:0004411///homogentisate 1,2-dioxygenase activity+++GO:0005515///protein binding+++GO:0042802///identical protein binding+++GO:0046872///metal ion binding	GO:0006559///L-phenylalanine catabolic process+++GO:0006570///tyrosine metabolic process+++GO:0006572///tyrosine catabolic process
3087	'HHEX'	-1.805039476	6.03E-21	8.08	1.88	04950///Maturity onset diabetes of the young+++05202///Transcriptional misregulation in cancer	GO:0000785///chromatin+++GO:0005634///nucleus+++GO:0005737///cytoplasm+++GO:0032993///protein-DNA complex	GO:0000976///transcription regulatory region sequence-specific DNA binding+++GO:0000978///RNA polymerase II proximal promoter sequence-specific DNA binding+++GO:0000981///DNA-binding transcription factor activity, RNA polymerase II-specific+++GO:0001227///DNA-binding transcription repressor activity, RNA polymerase II-specific+++GO:0001228///DNA-binding transcription activator activity, RNA polym…	GO:0000122///negative regulation of transcription by RNA polymerase II+++GO:0006355///regulation of transcription, DNA-templated+++GO:0006357///regulation of transcription by RNA polymerase II+++GO:0006406///mRNA export from nucleus+++GO:0009611///response to wounding+++GO:0009952///anterior/posterior pattern specification+++GO:0010621///negative regulation of transcription by transcription facto…
3091	'HIF1A'	1.29148251	5.27E-252	46.03	91.8	04066///HIF-1 signaling pathway+++04137///Mitophagy - animal+++04140///Autophagy - animal+++04212///Longevity regulating pathway - worm+++04361///Axon regeneration+++04659///Th17 cell differentiation+++04919///Thyroid hormone signaling pathway+++05167///Kaposi sarcoma-associated herpesvirus infection+++05200///Pathways in cancer+++05205///Proteoglycans in cancer+++05208///Chemical carcinogenesis …	GO:0000785///chromatin+++GO:0005634///nucleus+++GO:0005654///nucleoplasm+++GO:0005667///transcription factor complex+++GO:0005737///cytoplasm+++GO:0005829///cytosol+++GO:0016604///nuclear body+++GO:0016607///nuclear speck+++GO:0031514///motile cilium+++GO:0032991///protein-containing complex+++GO:0090575///RNA polymerase II transcription factor complex+++GO:1904115///axon cytoplasm	GO:0000977///RNA polymerase II regulatory region sequence-specific DNA binding+++GO:0000978///RNA polymerase II proximal promoter sequence-specific DNA binding+++GO:0000981///DNA-binding transcription factor activity, RNA polymerase II-specific+++GO:0001216///bacterial-type RNA polymerase transcriptional activator activity, sequence-specific DNA binding+++GO:0001223///transcription coactivator bi…	GO:0000302///response to reactive oxygen species+++GO:0001525///angiogenesis+++GO:0001568///blood vessel development+++GO:0001666///response to hypoxia+++GO:0001678///cellular glucose homeostasis+++GO:0001755///neural crest cell migration+++GO:0001837///epithelial to mesenchymal transition+++GO:0001892///embryonic placenta development+++GO:0001922///B-1 B cell homeostasis+++GO:0001938///positive …
3096	'HIVEP1'	1.69076716	9.61E-130	3.28	8.59		GO:0005634///nucleus+++GO:0005654///nucleoplasm+++GO:0005739///mitochondrion+++GO:0005829///cytosol+++GO:0016604///nuclear body	GO:0000978///RNA polymerase II proximal promoter sequence-specific DNA binding+++GO:0000981///DNA-binding transcription factor activity, RNA polymerase II-specific+++GO:0001227///DNA-binding transcription repressor activity, RNA polymerase II-specific+++GO:0005515///protein binding+++GO:0046872///metal ion binding+++GO:1990837///sequence-specific double-stranded DNA binding	GO:0000122///negative regulation of transcription by RNA polymerase II+++GO:0006357///regulation of transcription by RNA polymerase II+++GO:0030509///BMP signaling pathway+++GO:0045944///positive regulation of transcription by RNA polymerase II
3105	'HLA-A'	1.365747448	0	391.6	820.3733333	04144///Endocytosis+++04145///Phagosome+++04218///Cellular senescence+++04514///Cell adhesion molecules+++04612///Antigen processing and presentation+++04940///Type I diabetes mellitus+++05163///Human cytomegalovirus infection+++05165///Human papillomavirus infection+++05166///Human T-cell leukemia virus 1 infection+++05167///Kaposi sarcoma-associated herpesvirus infection+++05168///Herpes simple…	GO:0000139///Golgi membrane+++GO:0005615///extracellular space+++GO:0005783///endoplasmic reticulum+++GO:0005789///endoplasmic reticulum membrane+++GO:0005794///Golgi apparatus+++GO:0005797///Golgi medial cisterna+++GO:0005886///plasma membrane+++GO:0005887///integral component of plasma membrane+++GO:0009897///external side of plasma membrane+++GO:0009986///cell surface+++GO:0012507///ER to Golg…	GO:0003723///RNA binding+++GO:0005102///signaling receptor binding+++GO:0005515///protein binding+++GO:0030881///beta-2-microglobulin binding+++GO:0042605///peptide antigen binding+++GO:0042608///T cell receptor binding+++GO:0042610///CD8 receptor binding+++GO:0046977///TAP binding+++GO:0062061///TAP complex binding	GO:0001913///T cell mediated cytotoxicity+++GO:0001916///positive regulation of T cell mediated cytotoxicity+++GO:0002250///adaptive immune response+++GO:0002376///immune system process+++GO:0002419///T cell mediated cytotoxicity directed against tumor cell target+++GO:0002474///antigen processing and presentation of peptide antigen via MHC class I+++GO:0002476///antigen processing and presentati…
3106	'HLA-B'	1.185281315	0	480.85	896.11	04144///Endocytosis+++04145///Phagosome+++04218///Cellular senescence+++04514///Cell adhesion molecules+++04612///Antigen processing and presentation+++04940///Type I diabetes mellitus+++05163///Human cytomegalovirus infection+++05165///Human papillomavirus infection+++05166///Human T-cell leukemia virus 1 infection+++05167///Kaposi sarcoma-associated herpesvirus infection+++05168///Herpes simple…	GO:0000139///Golgi membrane+++GO:0005783///endoplasmic reticulum+++GO:0005789///endoplasmic reticulum membrane+++GO:0005794///Golgi apparatus+++GO:0005886///plasma membrane+++GO:0005887///integral component of plasma membrane+++GO:0009986///cell surface+++GO:0012507///ER to Golgi transport vesicle membrane+++GO:0016020///membrane+++GO:0016021///integral component of membrane+++GO:0030667///secret…	GO:0005102///signaling receptor binding+++GO:0005515///protein binding+++GO:0042605///peptide antigen binding+++GO:0046977///TAP binding+++GO:0051087///chaperone binding	GO:0001916///positive regulation of T cell mediated cytotoxicity+++GO:0002250///adaptive immune response+++GO:0002376///immune system process+++GO:0002474///antigen processing and presentation of peptide antigen via MHC class I+++GO:0002479///antigen processing and presentation of exogenous peptide antigen via MHC class I, TAP-dependent+++GO:0002480///antigen processing and presentation of exogen…
3107	'HLA-C'	1.361963517	0	212.3433333	443.6766667	04144///Endocytosis+++04145///Phagosome+++04218///Cellular senescence+++04514///Cell adhesion molecules+++04612///Antigen processing and presentation+++04940///Type I diabetes mellitus+++05163///Human cytomegalovirus infection+++05165///Human papillomavirus infection+++05166///Human T-cell leukemia virus 1 infection+++05167///Kaposi sarcoma-associated herpesvirus infection+++05168///Herpes simple…	GO:0000139///Golgi membrane+++GO:0005783///endoplasmic reticulum+++GO:0005794///Golgi apparatus+++GO:0005886///plasma membrane+++GO:0005887///integral component of plasma membrane+++GO:0009986///cell surface+++GO:0012507///ER to Golgi transport vesicle membrane+++GO:0016020///membrane+++GO:0016021///integral component of membrane+++GO:0030667///secretory granule membrane+++GO:0030670///phagocytic…	GO:0005515///protein binding+++GO:0032395///MHC class II receptor activity+++GO:0042605///peptide antigen binding+++GO:0046977///TAP binding	GO:0002250///adaptive immune response+++GO:0002474///antigen processing and presentation of peptide antigen via MHC class I+++GO:0002479///antigen processing and presentation of exogenous peptide antigen via MHC class I, TAP-dependent+++GO:0002480///antigen processing and presentation of exogenous peptide antigen via MHC class I, TAP-independent+++GO:0002486///antigen processing and presentation …
3133	'HLA-E'	1.789559635	0	83.5	235.0633333	04144///Endocytosis+++04145///Phagosome+++04218///Cellular senescence+++04514///Cell adhesion molecules+++04612///Antigen processing and presentation+++04940///Type I diabetes mellitus+++05163///Human cytomegalovirus infection+++05165///Human papillomavirus infection+++05166///Human T-cell leukemia virus 1 infection+++05167///Kaposi sarcoma-associated herpesvirus infection+++05168///Herpes simple…	GO:0000139///Golgi membrane+++GO:0005615///extracellular space+++GO:0005886///plasma membrane+++GO:0009897///external side of plasma membrane+++GO:0009986///cell surface+++GO:0012507///ER to Golgi transport vesicle membrane+++GO:0016020///membrane+++GO:0016021///integral component of membrane+++GO:0030670///phagocytic vesicle membrane+++GO:0031901///early endosome membrane+++GO:0032398///MHC clas…	GO:0005102///signaling receptor binding+++GO:0005515///protein binding+++GO:0030881///beta-2-microglobulin binding+++GO:0042288///MHC class I protein binding+++GO:0042605///peptide antigen binding+++GO:0042608///T cell receptor binding+++GO:0046703///natural killer cell lectin-like receptor binding	GO:0001815///positive regulation of antibody-dependent cellular cytotoxicity+++GO:0001916///positive regulation of T cell mediated cytotoxicity+++GO:0002250///adaptive immune response+++GO:0002474///antigen processing and presentation of peptide antigen via MHC class I+++GO:0002476///antigen processing and presentation of endogenous peptide antigen via MHC class Ib+++GO:0002477///antigen processi…
3174	'HNF4G'	1.26674728	8.30E-26	2.323333333	4.573333333	04950///Maturity onset diabetes of the young	GO:0000785///chromatin+++GO:0005634///nucleus+++GO:0005654///nucleoplasm+++GO:0005829///cytosol+++GO:0045171///intercellular bridge+++GO:0072686///mitotic spindle	GO:0000978///RNA polymerase II proximal promoter sequence-specific DNA binding+++GO:0000981///DNA-binding transcription factor activity, RNA polymerase II-specific+++GO:0001228///DNA-binding transcription activator activity, RNA polymerase II-specific+++GO:0003677///DNA binding+++GO:0003700///DNA-binding transcription factor activity+++GO:0004879///nuclear receptor activity+++GO:0005515///protein…	GO:0006355///regulation of transcription, DNA-templated+++GO:0006357///regulation of transcription by RNA polymerase II+++GO:0006367///transcription initiation from RNA polymerase II promoter+++GO:0030154///cell differentiation+++GO:0030522///intracellular receptor signaling pathway+++GO:0045944///positive regulation of transcription by RNA polymerase II+++GO:0048856///anatomical structure develo…
3207	'HOXA11'	-1.095411324	2.87E-11	5.29	2.016666667	05202///Transcriptional misregulation in cancer	GO:0005634///nucleus+++GO:0005654///nucleoplasm+++GO:0005667///transcription factor complex+++GO:0032991///protein-containing complex+++GO:0032993///protein-DNA complex	GO:0000978///RNA polymerase II proximal promoter sequence-specific DNA binding+++GO:0000981///DNA-binding transcription factor activity, RNA polymerase II-specific+++GO:0003677///DNA binding+++GO:1990837///sequence-specific double-stranded DNA binding	GO:0001501///skeletal system development+++GO:0001656///metanephros development+++GO:0001658///branching involved in ureteric bud morphogenesis+++GO:0001759///organ induction+++GO:0006355///regulation of transcription, DNA-templated+++GO:0006357///regulation of transcription by RNA polymerase II+++GO:0007275///multicellular organism development+++GO:0007283///spermatogenesis+++GO:0007338///single…
3269	'HRH1'	1.066886568	3.39E-35	5.336666667	9.093333333	04020///Calcium signaling pathway+++04080///Neuroactive ligand-receptor interaction+++04750///Inflammatory mediator regulation of TRP channels	GO:0005829///cytosol+++GO:0005886///plasma membrane+++GO:0005887///integral component of plasma membrane+++GO:0016021///integral component of membrane+++GO:0030425///dendrite+++GO:0045202///synapse	GO:0004930///G protein-coupled receptor activity+++GO:0004969///histamine receptor activity+++GO:0004993///G protein-coupled serotonin receptor activity+++GO:0030594///neurotransmitter receptor activity	GO:0006954///inflammatory response+++GO:0007186///G protein-coupled receptor signaling pathway+++GO:0007187///G protein-coupled receptor signaling pathway, coupled to cyclic nucleotide second messenger+++GO:0007200///phospholipase C-activating G protein-coupled receptor signaling pathway+++GO:0007268///chemical synaptic transmission+++GO:0007613///memory+++GO:0008542///visual learning+++GO:003296…
3280	'HES1'	2.292042677	1.10E-17	1.026666667	4.08	03460///Fanconi anemia pathway+++04330///Notch signaling pathway+++04950///Maturity onset diabetes of the young+++05165///Human papillomavirus infection+++05169///Epstein-Barr virus infection+++05200///Pathways in cancer+++05224///Breast cancer	GO:0005634///nucleus+++GO:0005654///nucleoplasm+++GO:0005737///cytoplasm+++GO:0032991///protein-containing complex	GO:0000978///RNA polymerase II proximal promoter sequence-specific DNA binding+++GO:0000981///DNA-binding transcription factor activity, RNA polymerase II-specific+++GO:0001227///DNA-binding transcription repressor activity, RNA polymerase II-specific+++GO:0003677///DNA binding+++GO:0005515///protein binding+++GO:0042803///protein homodimerization activity+++GO:0042826///histone deacetylase bindi…	GO:0000122///negative regulation of transcription by RNA polymerase II+++GO:0001889///liver development+++GO:0003143///embryonic heart tube morphogenesis+++GO:0003151///outflow tract morphogenesis+++GO:0003266///regulation of secondary heart field cardioblast proliferation+++GO:0003281///ventricular septum development+++GO:0006355///regulation of transcription, DNA-templated+++GO:0006357///regula…
329	'BIRC2'	1.027305747	8.27E-70	25.40333333	42.26666667	01524///Platinum drug resistance+++04064///NF-kappa B signaling pathway+++04120///Ubiquitin mediated proteolysis+++04210///Apoptosis+++04215///Apoptosis - multiple species+++04217///Necroptosis+++04390///Hippo signaling pathway+++04510///Focal adhesion+++04621///NOD-like receptor signaling pathway+++04624///Toll and Imd signaling pathway+++04668///TNF signaling pathway+++05132///Salmonella infect…	GO:0001741///XY body+++GO:0005634///nucleus+++GO:0005737///cytoplasm+++GO:0005829///cytosol+++GO:0009898///cytoplasmic side of plasma membrane+++GO:0035631///CD40 receptor complex+++GO:0045121///membrane raft	GO:0003713///transcription coactivator activity+++GO:0004842///ubiquitin-protein transferase activity+++GO:0005515///protein binding+++GO:0008270///zinc ion binding+++GO:0016740///transferase activity+++GO:0042802///identical protein binding+++GO:0043027///cysteine-type endopeptidase inhibitor activity involved in apoptotic process+++GO:0043130///ubiquitin binding+++GO:0044877///protein-containin…	GO:0000209///protein polyubiquitination+++GO:0001666///response to hypoxia+++GO:0001890///placenta development+++GO:0002756///MyD88-independent toll-like receptor signaling pathway+++GO:0006915///apoptotic process+++GO:0007166///cell surface receptor signaling pathway+++GO:0007249///I-kappaB kinase/NF-kappaB signaling+++GO:0010803///regulation of tumor necrosis factor-mediated signaling pathway++…
3290	'HSD11B1'	1.819558111	1.52E-34	4.816666667	13.80333333	00140///Steroid hormone biosynthesis+++00980///Metabolism of xenobiotics by cytochrome P450+++05204///Chemical carcinogenesis - DNA adducts	GO:0005789///endoplasmic reticulum membrane+++GO:0016020///membrane+++GO:0016021///integral component of membrane+++GO:0030176///integral component of endoplasmic reticulum membrane	GO:0003845///11-beta-hydroxysteroid dehydrogenase [NAD(P)] activity+++GO:0005496///steroid binding+++GO:0016491///oxidoreductase activity+++GO:0042803///protein homodimerization activity+++GO:0050661///NADP binding+++GO:0070524///11-beta-hydroxysteroid dehydrogenase (NADP+) activity	GO:0006704///glucocorticoid biosynthetic process+++GO:0006706///steroid catabolic process+++GO:0030324///lung development
330	'BIRC3'	3.008409625	0	6.736666667	44.39666667	01524///Platinum drug resistance+++04064///NF-kappa B signaling pathway+++04120///Ubiquitin mediated proteolysis+++04210///Apoptosis+++04215///Apoptosis - multiple species+++04217///Necroptosis+++04390///Hippo signaling pathway+++04510///Focal adhesion+++04621///NOD-like receptor signaling pathway+++04624///Toll and Imd signaling pathway+++04668///TNF signaling pathway+++05132///Salmonella infect…	GO:0005634///nucleus+++GO:0005654///nucleoplasm+++GO:0005737///cytoplasm+++GO:0005829///cytosol+++GO:0032991///protein-containing complex+++GO:0045121///membrane raft	GO:0004842///ubiquitin-protein transferase activity+++GO:0005515///protein binding+++GO:0016740///transferase activity+++GO:0043027///cysteine-type endopeptidase inhibitor activity involved in apoptotic process+++GO:0044877///protein-containing complex binding+++GO:0046872///metal ion binding+++GO:0061630///ubiquitin protein ligase activity	GO:0002756///MyD88-independent toll-like receptor signaling pathway+++GO:0006915///apoptotic process+++GO:0007166///cell surface receptor signaling pathway+++GO:0007249///I-kappaB kinase/NF-kappaB signaling+++GO:0007283///spermatogenesis+++GO:0010803///regulation of tumor necrosis factor-mediated signaling pathway+++GO:0016567///protein ubiquitination+++GO:0016579///protein deubiquitination+++GO:…
3383	'ICAM1'	2.911531811	0	92.05666667	564.2633333	04064///NF-kappa B signaling pathway+++04514///Cell adhesion molecules+++04650///Natural killer cell mediated cytotoxicity+++04668///TNF signaling pathway+++04670///Leukocyte transendothelial migration+++04933///AGE-RAGE signaling pathway in diabetic complications+++05143///African trypanosomiasis+++05144///Malaria+++05150///Staphylococcus aureus infection+++05164///Influenza A+++05166///Human T-…	GO:0001772///immunological synapse+++GO:0005615///extracellular space+++GO:0005886///plasma membrane+++GO:0005887///integral component of plasma membrane+++GO:0005925///focal adhesion+++GO:0009897///external side of plasma membrane+++GO:0009986///cell surface+++GO:0016020///membrane+++GO:0016021///integral component of membrane+++GO:0045121///membrane raft+++GO:0062023///collagen-containing extra…	GO:0001618///virus receptor activity+++GO:0004888///transmembrane signaling receptor activity+++GO:0005178///integrin binding+++GO:0005515///protein binding+++GO:0038023///signaling receptor activity	GO:0001541///ovarian follicle development+++GO:0001910///regulation of leukocyte mediated cytotoxicity+++GO:0001975///response to amphetamine+++GO:0002291///T cell activation via T cell receptor contact with antigen bound to MHC molecule on antigen presenting cell+++GO:0002438///acute inflammatory response to antigenic stimulus+++GO:0002457///T cell antigen processing and presentation+++GO:000269…
338773	'TMEM119'	1.489323947	7.08E-18	1.73	3.926666667		GO:0005737///cytoplasm+++GO:0005783///endoplasmic reticulum+++GO:0005789///endoplasmic reticulum membrane+++GO:0005886///plasma membrane+++GO:0016020///membrane+++GO:0016021///integral component of membrane	GO:0003674///molecular_function	GO:0001503///ossification+++GO:0001649///osteoblast differentiation+++GO:0001934///positive regulation of protein phosphorylation+++GO:0001958///endochondral ossification+++GO:0007283///spermatogenesis+++GO:0010628///positive regulation of gene expression+++GO:0010832///negative regulation of myotube differentiation+++GO:0030154///cell differentiation+++GO:0030501///positive regulation of bone mi…
339416	'ANKRD45'	2.115367406	8.72E-98	3.923333333	13.52		GO:0005575///cellular_component	GO:0003674///molecular_function+++GO:0005515///protein binding	GO:0008150///biological_process
3397	'ID1'	-1.750107825	2.40E-12	9.296666667	2.27	04015///Rap1 signaling pathway+++04350///TGF-beta signaling pathway+++04390///Hippo signaling pathway+++04550///Signaling pathways regulating pluripotency of stem cells	GO:0005634///nucleus+++GO:0005654///nucleoplasm+++GO:0005794///Golgi apparatus+++GO:0005813///centrosome	GO:0005515///protein binding+++GO:0008022///protein C-terminus binding+++GO:0008134///transcription factor binding+++GO:0042802///identical protein binding+++GO:0046983///protein dimerization activity+++GO:0047485///protein N-terminus binding+++GO:0070628///proteasome binding+++GO:0140110///transcription regulator activity	GO:0000122///negative regulation of transcription by RNA polymerase II+++GO:0001525///angiogenesis+++GO:0007179///transforming growth factor beta receptor signaling pathway+++GO:0007420///brain development+++GO:0010621///negative regulation of transcription by transcription factor localization+++GO:0010628///positive regulation of gene expression+++GO:0030154///cell differentiation+++GO:0030182//…
3399	'ID3'	-1.518563341	7.55E-12	11.91	3.366666667	04350///TGF-beta signaling pathway+++04550///Signaling pathways regulating pluripotency of stem cells	GO:0005634///nucleus+++GO:0005654///nucleoplasm+++GO:0005737///cytoplasm	GO:0005515///protein binding+++GO:0008134///transcription factor binding+++GO:0019904///protein domain specific binding+++GO:0046983///protein dimerization activity+++GO:0140110///transcription regulator activity+++GO:1901707///leptomycin B binding	GO:0000122///negative regulation of transcription by RNA polymerase II+++GO:0001656///metanephros development+++GO:0006275///regulation of DNA replication+++GO:0007275///multicellular organism development+++GO:0007417///central nervous system development+++GO:0007507///heart development+++GO:0007517///muscle organ development+++GO:0007623///circadian rhythm+++GO:0009611///response to wounding+++G…
340061	'STING1'	-1.198973857	5.77E-32	21.68333333	7.8	04621///NOD-like receptor signaling pathway+++04622///RIG-I-like receptor signaling pathway+++04623///Cytosolic DNA-sensing pathway+++05131///Shigellosis+++05163///Human cytomegalovirus infection+++05168///Herpes simplex virus 1 infection+++05170///Human immunodeficiency virus 1 infection+++05171///Coronavirus disease - COVID-19	GO:0000421///autophagosome membrane+++GO:0005654///nucleoplasm+++GO:0005741///mitochondrial outer membrane+++GO:0005768///endosome+++GO:0005776///autophagosome+++GO:0005777///peroxisome+++GO:0005789///endoplasmic reticulum membrane+++GO:0005794///Golgi apparatus+++GO:0005829///cytosol+++GO:0005886///plasma membrane+++GO:0016021///integral component of membrane+++GO:0030176///integral component of…	GO:0000166///nucleotide binding+++GO:0005515///protein binding+++GO:0008134///transcription factor binding+++GO:0019901///protein kinase binding+++GO:0031625///ubiquitin protein ligase binding+++GO:0035438///cyclic-di-GMP binding+++GO:0042802///identical protein binding+++GO:0042803///protein homodimerization activity+++GO:0061507///cyclic-GMP-AMP binding	GO:0000045///autophagosome assembly+++GO:0002218///activation of innate immune response+++GO:0002230///positive regulation of defense response to virus by host+++GO:0002376///immune system process+++GO:0016032///viral process+++GO:0016239///positive regulation of macroautophagy+++GO:0032092///positive regulation of protein binding+++GO:0032479///regulation of type I interferon production+++GO:003…
340205	'TREML1'	-2.486164622	3.60E-26	11.18333333	1.596666667		GO:0005737///cytoplasm+++GO:0005794///Golgi apparatus+++GO:0005829///cytosol+++GO:0005886///plasma membrane+++GO:0009986///cell surface+++GO:0016020///membrane+++GO:0016021///integral component of membrane+++GO:0016607///nuclear speck+++GO:0031091///platelet alpha granule	GO:0004888///transmembrane signaling receptor activity+++GO:0005515///protein binding	GO:0019722///calcium-mediated signaling+++GO:0030168///platelet activation+++GO:0045087///innate immune response+++GO:0050776///regulation of immune response
342510	'CD300E'	1.481778353	4.74E-29	2.24	5.106666667		GO:0005886///plasma membrane+++GO:0016020///membrane+++GO:0016021///integral component of membrane	GO:0004888///transmembrane signaling receptor activity+++GO:0005515///protein binding	GO:0002376///immune system process+++GO:0045087///innate immune response+++GO:0050776///regulation of immune response
3428	'IFI16'	2.262251561	0	78.65666667	306.93	04621///NOD-like receptor signaling pathway	GO:0005634///nucleus+++GO:0005654///nucleoplasm+++GO:0005730///nucleolus+++GO:0005737///cytoplasm+++GO:0005829///cytosol+++GO:0016020///membrane+++GO:0016607///nuclear speck	GO:0000978///RNA polymerase II proximal promoter sequence-specific DNA binding+++GO:0001227///DNA-binding transcription repressor activity, RNA polymerase II-specific+++GO:0003677///DNA binding+++GO:0003690///double-stranded DNA binding+++GO:0003723///RNA binding+++GO:0005515///protein binding+++GO:0008134///transcription factor binding+++GO:0042802///identical protein binding	GO:0000122///negative regulation of transcription by RNA polymerase II+++GO:0001819///positive regulation of cytokine production+++GO:0002218///activation of innate immune response+++GO:0002376///immune system process+++GO:0006914///autophagy+++GO:0006915///apoptotic process+++GO:0006954///inflammatory response+++GO:0010506///regulation of autophagy+++GO:0030099///myeloid cell differentiation+++G…
3429	'IFI27'	3.003095407	0	210.23	1324.806667		GO:0005635///nuclear envelope+++GO:0005637///nuclear inner membrane+++GO:0005739///mitochondrion+++GO:0005741///mitochondrial outer membrane+++GO:0005789///endoplasmic reticulum membrane+++GO:0016020///membrane+++GO:0016021///integral component of membrane+++GO:0031966///mitochondrial membrane	GO:0001102///RNA polymerase II activating transcription factor binding+++GO:0003674///molecular_function+++GO:0005515///protein binding+++GO:0005521///lamin binding+++GO:0042802///identical protein binding+++GO:0061629///RNA polymerase II sequence-specific DNA-binding transcription factor binding	GO:0000122///negative regulation of transcription by RNA polymerase II+++GO:0006915///apoptotic process+++GO:0016032///viral process+++GO:0043161///proteasome-mediated ubiquitin-dependent protein catabolic process+++GO:0044827///modulation by host of viral genome replication+++GO:0045087///innate immune response+++GO:0046825///regulation of protein export from nucleus+++GO:0051607///defense respo…
3430	'IFI35'	3.14584442	0	43.56	312.84		GO:0005615///extracellular space+++GO:0005634///nucleus+++GO:0005737///cytoplasm+++GO:0005829///cytosol+++GO:0016020///membrane	GO:0005515///protein binding+++GO:0042802///identical protein binding	GO:0002281///macrophage activation involved in immune response+++GO:0008285///negative regulation of cell proliferation+++GO:0034145///positive regulation of toll-like receptor 4 signaling pathway+++GO:0045087///innate immune response+++GO:0045089///positive regulation of innate immune response+++GO:0050729///positive regulation of inflammatory response+++GO:0060337///type I interferon signaling …
3431	'SP110'	2.45743689	3.30E-94	22.47	102.0466667		GO:0005634///nucleus+++GO:0005654///nucleoplasm	GO:0000981///DNA-binding transcription factor activity, RNA polymerase II-specific+++GO:0003677///DNA binding+++GO:0046872///metal ion binding	GO:0006357///regulation of transcription by RNA polymerase II+++GO:0016032///viral process
3433	'IFIT2'	4.439501154	2.53E-74	4.256666667	75.24333333		GO:0005737///cytoplasm+++GO:0005783///endoplasmic reticulum+++GO:0005829///cytosol	GO:0003723///RNA binding+++GO:0005515///protein binding	GO:0002376///immune system process+++GO:0006915///apoptotic process+++GO:0008637///apoptotic mitochondrial changes+++GO:0009615///response to virus+++GO:0032091///negative regulation of protein binding+++GO:0035457///cellular response to interferon-alpha+++GO:0043065///positive regulation of apoptotic process+++GO:0045087///innate immune response+++GO:0051607///defense response to virus+++GO:0060…
3434	'IFIT1'	4.002157558	4.83E-65	6.04	78.90333333	05160///Hepatitis C	GO:0005737///cytoplasm+++GO:0005829///cytosol+++GO:0043657///host cell	GO:0003723///RNA binding+++GO:0005515///protein binding	GO:0009615///response to virus+++GO:0016032///viral process+++GO:0019060///intracellular transport of viral protein in host cell+++GO:0032091///negative regulation of protein binding+++GO:0045070///positive regulation of viral genome replication+++GO:0045071///negative regulation of viral genome replication+++GO:0050688///regulation of defense response to virus+++GO:0051097///negative regulation …
3437	'IFIT3'	4.140629217	1.69E-66	12.69	182.4166667		GO:0005737///cytoplasm+++GO:0005739///mitochondrion+++GO:0005829///cytosol	GO:0003674///molecular_function+++GO:0003723///RNA binding+++GO:0005515///protein binding+++GO:0042802///identical protein binding	GO:0008285///negative regulation of cell proliferation+++GO:0009615///response to virus+++GO:0035457///cellular response to interferon-alpha+++GO:0043066///negative regulation of apoptotic process+++GO:0045087///innate immune response+++GO:0051607///defense response to virus+++GO:0060337///type I interferon signaling pathway
3475	'IFRD1'	1.203602955	2.79E-96	19.34333333	36.32666667		GO:0005634///nucleus		GO:0006357///regulation of transcription by RNA polymerase II+++GO:0007275///multicellular organism development+++GO:0007518///myoblast fate determination
3486	'IGFBP3'	1.640595613	0	281.9366667	714.8033333	04115///p53 signaling pathway+++04218///Cellular senescence+++04935///Growth hormone synthesis, secretion and action+++05202///Transcriptional misregulation in cancer	GO:0005576///extracellular region+++GO:0005615///extracellular space+++GO:0005634///nucleus+++GO:0005788///endoplasmic reticulum lumen+++GO:0016021///integral component of membrane+++GO:0016942///insulin-like growth factor binding protein complex+++GO:0042567///insulin-like growth factor ternary complex	GO:0001968///fibronectin binding+++GO:0005515///protein binding+++GO:0005520///insulin-like growth factor binding+++GO:0008160///protein tyrosine phosphatase activator activity+++GO:0019838///growth factor binding+++GO:0031994///insulin-like growth factor I binding+++GO:0031995///insulin-like growth factor II binding+++GO:0046872///metal ion binding	GO:0001558///regulation of cell growth+++GO:0001649///osteoblast differentiation+++GO:0001933///negative regulation of protein phosphorylation+++GO:0006468///protein phosphorylation+++GO:0006915///apoptotic process+++GO:0008285///negative regulation of cell proliferation+++GO:0009968///negative regulation of signal transduction+++GO:0010906///regulation of glucose metabolic process+++GO:0014912//…
3487	'IGFBP4'	1.619144195	1.16E-136	21.86666667	54.68		GO:0005576///extracellular region+++GO:0005615///extracellular space+++GO:0005788///endoplasmic reticulum lumen	GO:0005102///signaling receptor binding+++GO:0005515///protein binding+++GO:0005520///insulin-like growth factor binding+++GO:0019838///growth factor binding+++GO:0031994///insulin-like growth factor I binding+++GO:0031995///insulin-like growth factor II binding	GO:0001558///regulation of cell growth+++GO:0006954///inflammatory response+++GO:0007165///signal transduction+++GO:0010906///regulation of glucose metabolic process+++GO:0040008///regulation of growth+++GO:0043410///positive regulation of MAPK cascade+++GO:0043567///regulation of insulin-like growth factor receptor signaling pathway+++GO:0043568///positive regulation of insulin-like growth facto…
353345	'GPR141'	1.125086868	9.93E-61	9.593333333	17.04333333		GO:0005886///plasma membrane+++GO:0016021///integral component of membrane	GO:0004930///G protein-coupled receptor activity+++GO:0005515///protein binding	GO:0007186///G protein-coupled receptor signaling pathway
353514	'LILRA5'	1.893374398	3.77E-08	1.053333333	3.03	04380///Osteoclast differentiation+++04662///B cell receptor signaling pathway	GO:0005576///extracellular region+++GO:0005615///extracellular space+++GO:0005886///plasma membrane+++GO:0009986///cell surface+++GO:0016021///integral component of membrane	GO:0032396///inhibitory MHC class I receptor activity	GO:0019221///cytokine-mediated signaling pathway+++GO:0032695///negative regulation of interleukin-12 production+++GO:0032696///negative regulation of interleukin-13 production+++GO:0032731///positive regulation of interleukin-1 beta production+++GO:0032733///positive regulation of interleukin-10 production+++GO:0032755///positive regulation of interleukin-6 production+++GO:0032760///positive reg…
355	'FAS'	1.825872279	8.12E-23	1.233333333	3.55	01524///Platinum drug resistance+++04010///MAPK signaling pathway+++04060///Cytokine-cytokine receptor interaction+++04115///p53 signaling pathway+++04210///Apoptosis+++04217///Necroptosis+++04650///Natural killer cell mediated cytotoxicity+++04668///TNF signaling pathway+++04932///Non-alcoholic fatty liver disease+++04936///Alcoholic liver disease+++04940///Type I diabetes mellitus+++05010///Alz…	GO:0005829///cytosol+++GO:0005886///plasma membrane+++GO:0009897///external side of plasma membrane+++GO:0009986///cell surface+++GO:0016020///membrane+++GO:0016021///integral component of membrane+++GO:0016604///nuclear body+++GO:0031264///death-inducing signaling complex+++GO:0031265///CD95 death-inducing signaling complex+++GO:0045121///membrane raft+++GO:0070062///extracellular exosome	GO:0004888///transmembrane signaling receptor activity+++GO:0005031///tumor necrosis factor-activated receptor activity+++GO:0005515///protein binding+++GO:0005516///calmodulin binding+++GO:0019900///kinase binding+++GO:0038023///signaling receptor activity+++GO:0042802///identical protein binding	GO:0001934///positive regulation of protein phosphorylation+++GO:0006915///apoptotic process+++GO:0006919///activation of cysteine-type endopeptidase activity involved in apoptotic process+++GO:0006924///activation-induced cell death of T cells+++GO:0006955///immune response+++GO:0007165///signal transduction+++GO:0032872///regulation of stress-activated MAPK cascade+++GO:0033209///tumor necrosis…
3553	'IL1B'	4.298050673	0	89.19	1425.733333	01523///Antifolate resistance+++04010///MAPK signaling pathway+++04060///Cytokine-cytokine receptor interaction+++04064///NF-kappa B signaling pathway+++04217///Necroptosis+++04380///Osteoclast differentiation+++04620///Toll-like receptor signaling pathway+++04621///NOD-like receptor signaling pathway+++04623///Cytosolic DNA-sensing pathway+++04625///C-type lectin receptor signaling pathway+++046…	GO:0005576///extracellular region+++GO:0005615///extracellular space+++GO:0005737///cytoplasm+++GO:0005764///lysosome+++GO:0005829///cytosol	GO:0005125///cytokine activity+++GO:0005149///interleukin-1 receptor binding+++GO:0005178///integrin binding+++GO:0005515///protein binding+++GO:0019904///protein domain specific binding	GO:0000165///MAPK cascade+++GO:0000187///activation of MAPK activity+++GO:0001660///fever generation+++GO:0001934///positive regulation of protein phosphorylation+++GO:0002711///positive regulation of T cell mediated immunity+++GO:0006915///apoptotic process+++GO:0006954///inflammatory response+++GO:0006955///immune response+++GO:0007165///signal transduction+++GO:0007267///cell-cell signaling+++…
3554	'IL1R1'	2.143058195	3.96E-220	6.183333333	22.16666667	04010///MAPK signaling pathway+++04060///Cytokine-cytokine receptor interaction+++04064///NF-kappa B signaling pathway+++04380///Osteoclast differentiation+++04640///Hematopoietic cell lineage+++04659///Th17 cell differentiation+++04750///Inflammatory mediator regulation of TRP channels+++05130///Pathogenic Escherichia coli infection+++05131///Shigellosis+++05146///Amoebiasis+++05163///Human cyto…	GO:0005576///extracellular region+++GO:0005886///plasma membrane+++GO:0005887///integral component of plasma membrane+++GO:0009897///external side of plasma membrane+++GO:0016020///membrane+++GO:0016021///integral component of membrane	GO:0002020///protease binding+++GO:0004888///transmembrane signaling receptor activity+++GO:0004908///interleukin-1 receptor activity+++GO:0004909///interleukin-1, type I, activating receptor activity+++GO:0005161///platelet-derived growth factor receptor binding+++GO:0005515///protein binding+++GO:0019966///interleukin-1 binding+++GO:0050135///NAD(P)+ nucleosidase activity+++GO:0061809///NAD+ nu…	GO:0006954///inflammatory response+++GO:0006955///immune response+++GO:0007166///cell surface receptor signaling pathway+++GO:0019221///cytokine-mediated signaling pathway+++GO:0032729///positive regulation of interferon-gamma production+++GO:0050727///regulation of inflammatory response+++GO:0070498///interleukin-1-mediated signaling pathway+++GO:0070555///response to interleukin-1+++GO:2000391/…
3557	'IL1RN'	3.343147371	0	56.67333333	467.3966667	04060///Cytokine-cytokine receptor interaction	GO:0005576///extracellular region+++GO:0005615///extracellular space+++GO:0005737///cytoplasm+++GO:0005886///plasma membrane+++GO:0070062///extracellular exosome	GO:0005125///cytokine activity+++GO:0005149///interleukin-1 receptor binding+++GO:0005150///interleukin-1, type I receptor binding+++GO:0005151///interleukin-1, type II receptor binding+++GO:0005152///interleukin-1 receptor antagonist activity+++GO:0005515///protein binding+++GO:0045352///interleukin-1 type I receptor antagonist activity+++GO:0045353///interleukin-1 type II receptor antagonist ac…	GO:0002437///inflammatory response to antigenic stimulus+++GO:0006629///lipid metabolic process+++GO:0006953///acute-phase response+++GO:0006954///inflammatory response+++GO:0006955///immune response+++GO:0007165///signal transduction+++GO:0019221///cytokine-mediated signaling pathway+++GO:0030073///insulin secretion+++GO:0034115///negative regulation of heterotypic cell-cell adhesion+++GO:005138…
3563	'IL3RA'	2.047039624	2.44E-55	4.893333333	16.43666667	04060///Cytokine-cytokine receptor interaction+++04151///PI3K-Akt signaling pathway+++04210///Apoptosis+++04630///JAK-STAT signaling pathway+++04640///Hematopoietic cell lineage+++05200///Pathways in cancer	GO:0005886///plasma membrane+++GO:0009897///external side of plasma membrane+++GO:0016020///membrane+++GO:0016021///integral component of membrane+++GO:0043235///receptor complex	GO:0004896///cytokine receptor activity+++GO:0004912///interleukin-3 receptor activity+++GO:0005515///protein binding+++GO:0019955///cytokine binding	GO:0000165///MAPK cascade+++GO:0019221///cytokine-mediated signaling pathway+++GO:0036016///cellular response to interleukin-3+++GO:0038156///interleukin-3-mediated signaling pathway
3566	'IL4R'	1.008742994	2.76E-75	19.76333333	32.84666667	04060///Cytokine-cytokine receptor interaction+++04151///PI3K-Akt signaling pathway+++04630///JAK-STAT signaling pathway+++04640///Hematopoietic cell lineage+++04658///Th1 and Th2 cell differentiation+++04659///Th17 cell differentiation+++05200///Pathways in cancer+++05321///Inflammatory bowel disease	GO:0005576///extracellular region+++GO:0005615///extracellular space+++GO:0005654///nucleoplasm+++GO:0005886///plasma membrane+++GO:0005887///integral component of plasma membrane+++GO:0016020///membrane+++GO:0016021///integral component of membrane+++GO:0034451///centriolar satellite+++GO:0043235///receptor complex	GO:0004896///cytokine receptor activity+++GO:0004913///interleukin-4 receptor activity+++GO:0005515///protein binding	GO:0002376///immune system process+++GO:0002532///production of molecular mediator involved in inflammatory response+++GO:0002639///positive regulation of immunoglobulin production+++GO:0006955///immune response+++GO:0007165///signal transduction+++GO:0016064///immunoglobulin mediated immune response+++GO:0019221///cytokine-mediated signaling pathway+++GO:0030728///ovulation+++GO:0032722///positi…
3575	'IL7R'	3.444660067	0	7.933333333	69.57	04060///Cytokine-cytokine receptor interaction+++04068///FoxO signaling pathway+++04151///PI3K-Akt signaling pathway+++04630///JAK-STAT signaling pathway+++04640///Hematopoietic cell lineage+++05200///Pathways in cancer+++05340///Primary immunodeficiency	GO:0005576///extracellular region+++GO:0005654///nucleoplasm+++GO:0005829///cytosol+++GO:0005886///plasma membrane+++GO:0009897///external side of plasma membrane+++GO:0016020///membrane+++GO:0016021///integral component of membrane+++GO:0030669///clathrin-coated endocytic vesicle membrane	GO:0003823///antigen binding+++GO:0004896///cytokine receptor activity+++GO:0004917///interleukin-7 receptor activity+++GO:0005515///protein binding	GO:0000018///regulation of DNA recombination+++GO:0000902///cell morphogenesis+++GO:0001915///negative regulation of T cell mediated cytotoxicity+++GO:0006955///immune response+++GO:0007165///signal transduction+++GO:0007166///cell surface receptor signaling pathway+++GO:0008284///positive regulation of cell proliferation+++GO:0008361///regulation of cell size+++GO:0010628///positive regulation o…
3576	'CXCL8'	4.275829252	0	306.3866667	4906.75	04060///Cytokine-cytokine receptor interaction+++04061///Viral protein interaction with cytokine and cytokine receptor+++04062///Chemokine signaling pathway+++04064///NF-kappa B signaling pathway+++04072///Phospholipase D signaling pathway+++04218///Cellular senescence+++04620///Toll-like receptor signaling pathway+++04621///NOD-like receptor signaling pathway+++04622///RIG-I-like receptor signal…	GO:0005576///extracellular region+++GO:0005615///extracellular space	GO:0005125///cytokine activity+++GO:0005153///interleukin-8 receptor binding+++GO:0005515///protein binding+++GO:0008009///chemokine activity+++GO:0045236///CXCR chemokine receptor binding	GO:0001525///angiogenesis+++GO:0002237///response to molecule of bacterial origin+++GO:0006935///chemotaxis+++GO:0006952///defense response+++GO:0006954///inflammatory response+++GO:0006955///immune response+++GO:0007050///cell cycle arrest+++GO:0007165///signal transduction+++GO:0007186///G protein-coupled receptor signaling pathway+++GO:0008285///negative regulation of cell proliferation+++GO:0…
3587	'IL10RA'	1.835684115	0	63.00666667	183.5633333	04060///Cytokine-cytokine receptor interaction+++04061///Viral protein interaction with cytokine and cytokine receptor+++04630///JAK-STAT signaling pathway+++05145///Toxoplasmosis+++05152///Tuberculosis+++05163///Human cytomegalovirus infection	GO:0005829///cytosol+++GO:0005886///plasma membrane+++GO:0005887///integral component of plasma membrane+++GO:0016021///integral component of membrane	GO:0004896///cytokine receptor activity+++GO:0004920///interleukin-10 receptor activity+++GO:0005515///protein binding+++GO:0019969///interleukin-10 binding+++GO:0038023///signaling receptor activity	GO:0010507///negative regulation of autophagy+++GO:0019221///cytokine-mediated signaling pathway+++GO:0032496///response to lipopolysaccharide+++GO:0046427///positive regulation of JAK-STAT cascade+++GO:0050807///regulation of synapse organization+++GO:0070086///ubiquitin-dependent endocytosis
3593	'IL12B'	4.656958888	2.53E-263	1.53	31.38	04060///Cytokine-cytokine receptor interaction+++04620///Toll-like receptor signaling pathway+++04622///RIG-I-like receptor signaling pathway+++04625///C-type lectin receptor signaling pathway+++04630///JAK-STAT signaling pathway+++04658///Th1 and Th2 cell differentiation+++04936///Alcoholic liver disease+++04940///Type I diabetes mellitus+++05133///Pertussis+++05134///Legionellosis+++05140///Lei…	GO:0005576///extracellular region+++GO:0005615///extracellular space+++GO:0005788///endoplasmic reticulum lumen+++GO:0005829///cytosol+++GO:0009897///external side of plasma membrane+++GO:0031906///late endosome lumen+++GO:0043235///receptor complex+++GO:0043514///interleukin-12 complex+++GO:0070743///interleukin-23 complex	GO:0004896///cytokine receptor activity+++GO:0005125///cytokine activity+++GO:0005143///interleukin-12 receptor binding+++GO:0005515///protein binding+++GO:0008083///growth factor activity+++GO:0019955///cytokine binding+++GO:0042164///interleukin-12 alpha subunit binding+++GO:0042802///identical protein binding+++GO:0044877///protein-containing complex binding+++GO:0045519///interleukin-23 recep…	GO:0001817///regulation of cytokine production+++GO:0001916///positive regulation of T cell mediated cytotoxicity+++GO:0002230///positive regulation of defense response to virus by host+++GO:0002323///natural killer cell activation involved in immune response+++GO:0002827///positive regulation of T-helper 1 type immune response+++GO:0002860///positive regulation of natural killer cell mediated cy…
3594	'IL12RB1'	1.147333359	2.11E-23	5.266666667	9.37	04060///Cytokine-cytokine receptor interaction+++04630///JAK-STAT signaling pathway+++04658///Th1 and Th2 cell differentiation+++04659///Th17 cell differentiation+++05200///Pathways in cancer+++05321///Inflammatory bowel disease	GO:0005886///plasma membrane+++GO:0009897///external side of plasma membrane+++GO:0042022///interleukin-12 receptor complex+++GO:0043235///receptor complex+++GO:0072536///interleukin-23 receptor complex	GO:0004896///cytokine receptor activity+++GO:0005143///interleukin-12 receptor binding+++GO:0016517///interleukin-12 receptor activity+++GO:0019955///cytokine binding+++GO:0042019///interleukin-23 binding+++GO:0042020///interleukin-23 receptor activity	GO:0001916///positive regulation of T cell mediated cytotoxicity+++GO:0002230///positive regulation of defense response to virus by host+++GO:0002827///positive regulation of T-helper 1 type immune response+++GO:0007165///signal transduction+++GO:0019221///cytokine-mediated signaling pathway+++GO:0032729///positive regulation of interferon-gamma production+++GO:0035722///interleukin-12-mediated s…
359845	'RFLNB'	-1.930697584	6.56E-54	8.916666667	1.866666667		GO:0005737///cytoplasm+++GO:0005856///cytoskeleton+++GO:0015629///actin cytoskeleton+++GO:0032432///actin filament bundle	GO:0031005///filamin binding	GO:0001837///epithelial to mesenchymal transition+++GO:0030036///actin cytoskeleton organization+++GO:0048705///skeletal system morphogenesis+++GO:0061181///regulation of chondrocyte development+++GO:0061182///negative regulation of chondrocyte development+++GO:0061572///actin filament bundle organization+++GO:1900158///negative regulation of bone mineralization involved in bone maturation
3601	'IL15RA'	4.915932341	3.97E-202	1.43	34.84666667	04060///Cytokine-cytokine receptor interaction+++04630///JAK-STAT signaling pathway+++04672///Intestinal immune network for IgA production+++05166///Human T-cell leukemia virus 1 infection+++05200///Pathways in cancer	GO:0000139///Golgi membrane+++GO:0005615///extracellular space+++GO:0005768///endosome+++GO:0005789///endoplasmic reticulum membrane+++GO:0005886///plasma membrane+++GO:0009986///cell surface+++GO:0016021///integral component of membrane+++GO:0030659///cytoplasmic vesicle membrane+++GO:0031965///nuclear membrane	GO:0004896///cytokine receptor activity+++GO:0005515///protein binding+++GO:0019901///protein kinase binding+++GO:0042010///interleukin-15 receptor activity	GO:0032825///positive regulation of natural killer cell differentiation+++GO:0035723///interleukin-15-mediated signaling pathway+++GO:0050766///positive regulation of phagocytosis
3604	'TNFRSF9'	2.614122197	0	15.03666667	75.76666667	04060///Cytokine-cytokine receptor interaction	GO:0005886///plasma membrane+++GO:0005887///integral component of plasma membrane+++GO:0009897///external side of plasma membrane+++GO:0016020///membrane+++GO:0016021///integral component of membrane	GO:0005515///protein binding+++GO:0019955///cytokine binding+++GO:0038023///signaling receptor activity	GO:0006915///apoptotic process+++GO:0008285///negative regulation of cell proliferation+++GO:0033209///tumor necrosis factor-mediated signaling pathway+++GO:0042127///regulation of cell proliferation
3606	'IL18'	1.109553723	1.32E-15	11.16666667	19.52666667	04060///Cytokine-cytokine receptor interaction+++04061///Viral protein interaction with cytokine and cytokine receptor+++04621///NOD-like receptor signaling pathway+++04623///Cytosolic DNA-sensing pathway+++05130///Pathogenic Escherichia coli infection+++05131///Shigellosis+++05132///Salmonella infection+++05134///Legionellosis+++05135///Yersinia infection+++05143///African trypanosomiasis+++0514…	GO:0005576///extracellular region+++GO:0005615///extracellular space+++GO:0005737///cytoplasm+++GO:0005829///cytosol	GO:0005125///cytokine activity+++GO:0005515///protein binding+++GO:0045515///interleukin-18 receptor binding	GO:0000165///MAPK cascade+++GO:0001525///angiogenesis+++GO:0006954///inflammatory response+++GO:0006955///immune response+++GO:0007267///cell-cell signaling+++GO:0008283///cell proliferation+++GO:0010744///positive regulation of macrophage derived foam cell differentiation+++GO:0014068///positive regulation of phosphatidylinositol 3-kinase signaling+++GO:0019221///cytokine-mediated signaling path…
3613	'IMPA2'	-2.313428513	1.48E-47	16.73666667	2.733333333	00562///Inositol phosphate metabolism+++04070///Phosphatidylinositol signaling system	GO:0005737///cytoplasm+++GO:0005829///cytosol	GO:0005515///protein binding+++GO:0008934///inositol monophosphate 1-phosphatase activity+++GO:0016787///hydrolase activity+++GO:0042803///protein homodimerization activity+++GO:0046872///metal ion binding+++GO:0052832///inositol monophosphate 3-phosphatase activity+++GO:0052833///inositol monophosphate 4-phosphatase activity+++GO:0052834///inositol monophosphate phosphatase activity	GO:0006020///inositol metabolic process+++GO:0006021///inositol biosynthetic process+++GO:0006796///phosphate-containing compound metabolic process+++GO:0007165///signal transduction+++GO:0043647///inositol phosphate metabolic process+++GO:0046854///phosphatidylinositol phosphorylation+++GO:0046855///inositol phosphate dephosphorylation
3620	'IDO1'	7.315017883	0	7.27	939.6666667	00380///Tryptophan metabolism+++01240///Biosynthesis of cofactors+++05143///African trypanosomiasis	GO:0005737///cytoplasm+++GO:0005829///cytosol+++GO:0030485///smooth muscle contractile fiber+++GO:0032421///stereocilium bundle	GO:0004833///tryptophan 2,3-dioxygenase activity+++GO:0009055///electron transfer activity+++GO:0020037///heme binding+++GO:0033754///indoleamine 2,3-dioxygenase activity+++GO:0046872///metal ion binding	GO:0002376///immune system process+++GO:0002666///positive regulation of T cell tolerance induction+++GO:0002678///positive regulation of chronic inflammatory response+++GO:0002830///positive regulation of type 2 immune response+++GO:0006569///tryptophan catabolic process+++GO:0006954///inflammatory response+++GO:0007565///female pregnancy+++GO:0019441///tryptophan catabolic process to kynurenine…
3627	'CXCL10'	6.559747866	0	43.26	3311.87	04060///Cytokine-cytokine receptor interaction+++04061///Viral protein interaction with cytokine and cytokine receptor+++04062///Chemokine signaling pathway+++04620///Toll-like receptor signaling pathway+++04622///RIG-I-like receptor signaling pathway+++04623///Cytosolic DNA-sensing pathway+++04657///IL-17 signaling pathway+++04668///TNF signaling pathway+++05160///Hepatitis C+++05164///Influenza…	GO:0005576///extracellular region+++GO:0005615///extracellular space+++GO:0009897///external side of plasma membrane	GO:0005102///signaling receptor binding+++GO:0005515///protein binding+++GO:0008009///chemokine activity+++GO:0008201///heparin binding+++GO:0008603///cAMP-dependent protein kinase regulator activity+++GO:0042056///chemoattractant activity+++GO:0045236///CXCR chemokine receptor binding+++GO:0048248///CXCR3 chemokine receptor binding	GO:0006935///chemotaxis+++GO:0006954///inflammatory response+++GO:0007165///signal transduction+++GO:0007166///cell surface receptor signaling pathway+++GO:0007186///G protein-coupled receptor signaling pathway+++GO:0007189///adenylate cyclase-activating G protein-coupled receptor signaling pathway+++GO:0007267///cell-cell signaling+++GO:0007517///muscle organ development+++GO:0008015///blood cir…
3656	'IRAK2'	4.065576243	0	6.203333333	84.63333333	04722///Neurotrophin signaling pathway+++05152///Tuberculosis	GO:0005634///nucleus+++GO:0005737///cytoplasm+++GO:0005829///cytosol+++GO:0005886///plasma membrane+++GO:0010008///endosome membrane	GO:0004672///protein kinase activity+++GO:0004674///protein serine/threonine kinase activity+++GO:0005515///protein binding+++GO:0005524///ATP binding+++GO:0042803///protein homodimerization activity+++GO:0046982///protein heterodimerization activity	GO:0000187///activation of MAPK activity+++GO:0001959///regulation of cytokine-mediated signaling pathway+++GO:0002224///toll-like receptor signaling pathway+++GO:0002755///MyD88-dependent toll-like receptor signaling pathway+++GO:0006468///protein phosphorylation+++GO:0006954///inflammatory response+++GO:0007249///I-kappaB kinase/NF-kappaB signaling+++GO:0007254///JNK cascade+++GO:0019221///cyto…
3659	'IRF1'	2.27318701	2.28E-231	6.71	26.35666667	04625///C-type lectin receptor signaling pathway+++04668///TNF signaling pathway+++04917///Prolactin signaling pathway+++05133///Pertussis+++05165///Human papillomavirus infection	GO:0000785///chromatin+++GO:0005634///nucleus+++GO:0005654///nucleoplasm+++GO:0005737///cytoplasm+++GO:0005829///cytosol	GO:0000976///transcription regulatory region sequence-specific DNA binding+++GO:0000978///RNA polymerase II proximal promoter sequence-specific DNA binding+++GO:0000981///DNA-binding transcription factor activity, RNA polymerase II-specific+++GO:0001228///DNA-binding transcription activator activity, RNA polymerase II-specific+++GO:0003677///DNA binding+++GO:0003700///DNA-binding transcription fa…	GO:0002376///immune system process+++GO:0002819///regulation of adaptive immune response+++GO:0006355///regulation of transcription, DNA-templated+++GO:0006357///regulation of transcription by RNA polymerase II+++GO:0006915///apoptotic process+++GO:0007050///cell cycle arrest+++GO:0007596///blood coagulation+++GO:0008285///negative regulation of cell proliferation+++GO:0010468///regulation of gen…
366	'AQP9'	4.319595056	1.16E-235	1.336666667	21.35666667	04613///Neutrophil extracellular trap formation+++04976///Bile secretion	GO:0005886///plasma membrane+++GO:0005887///integral component of plasma membrane+++GO:0016021///integral component of membrane+++GO:0016323///basolateral plasma membrane+++GO:0043231///intracellular membrane-bounded organelle	GO:0005275///amine transmembrane transporter activity+++GO:0005345///purine nucleobase transmembrane transporter activity+++GO:0005350///pyrimidine nucleobase transmembrane transporter activity+++GO:0005372///water transmembrane transporter activity+++GO:0005515///protein binding+++GO:0015166///polyol transmembrane transporter activity+++GO:0015204///urea transmembrane transporter activity+++GO:0…	GO:0006833///water transport+++GO:0006863///purine nucleobase transport+++GO:0006970///response to osmotic stress+++GO:0007588///excretion+++GO:0010033///response to organic substance+++GO:0015722///canalicular bile acid transport+++GO:0015791///polyol transport+++GO:0015793///glycerol transport+++GO:0015837///amine transport+++GO:0015855///pyrimidine nucleobase transport+++GO:0030104///water hom…
3660	'IRF2'	1.029434647	1.93E-80	28.91	48.04		GO:0000785///chromatin+++GO:0005634///nucleus+++GO:0005654///nucleoplasm+++GO:0005829///cytosol+++GO:0005925///focal adhesion	GO:0000976///transcription regulatory region sequence-specific DNA binding+++GO:0000977///RNA polymerase II regulatory region sequence-specific DNA binding+++GO:0000978///RNA polymerase II proximal promoter sequence-specific DNA binding+++GO:0000981///DNA-binding transcription factor activity, RNA polymerase II-specific+++GO:0001228///DNA-binding transcription activator activity, RNA polymerase I…	GO:0000122///negative regulation of transcription by RNA polymerase II+++GO:0002376///immune system process+++GO:0006355///regulation of transcription, DNA-templated+++GO:0006357///regulation of transcription by RNA polymerase II+++GO:0007596///blood coagulation+++GO:0008283///cell proliferation+++GO:0045944///positive regulation of transcription by RNA polymerase II+++GO:0051607///defense respon…
3665	'IRF7'	3.031138167	0	11.78	73.43	04620///Toll-like receptor signaling pathway+++04621///NOD-like receptor signaling pathway+++04622///RIG-I-like receptor signaling pathway+++04623///Cytosolic DNA-sensing pathway+++05160///Hepatitis C+++05161///Hepatitis B+++05162///Measles+++05164///Influenza A+++05167///Kaposi sarcoma-associated herpesvirus infection+++05168///Herpes simplex virus 1 infection+++05169///Epstein-Barr virus infect…	GO:0000785///chromatin+++GO:0005634///nucleus+++GO:0005654///nucleoplasm+++GO:0005737///cytoplasm+++GO:0005829///cytosol+++GO:0010008///endosome membrane	GO:0000976///transcription regulatory region sequence-specific DNA binding+++GO:0000978///RNA polymerase II proximal promoter sequence-specific DNA binding+++GO:0000981///DNA-binding transcription factor activity, RNA polymerase II-specific+++GO:0003677///DNA binding+++GO:0003700///DNA-binding transcription factor activity+++GO:0005515///protein binding+++GO:1990837///sequence-specific double-str…	GO:0000122///negative regulation of transcription by RNA polymerase II+++GO:0002376///immune system process+++GO:0002819///regulation of adaptive immune response+++GO:0006355///regulation of transcription, DNA-templated+++GO:0006357///regulation of transcription by RNA polymerase II+++GO:0006367///transcription initiation from RNA polymerase II promoter+++GO:0006954///inflammatory response+++GO:0…
3669	'ISG20'	5.96990647	0	1.29	76.08333333		GO:0005634///nucleus+++GO:0005654///nucleoplasm+++GO:0005730///nucleolus+++GO:0005737///cytoplasm+++GO:0015030///Cajal body+++GO:0016605///PML body	GO:0000175///3'-5'-exoribonuclease activity+++GO:0003676///nucleic acid binding+++GO:0004527///exonuclease activity+++GO:0008310///single-stranded DNA 3'-5' exodeoxyribonuclease activity+++GO:0008859///exoribonuclease II activity+++GO:0030619///U1 snRNA binding+++GO:0030620///U2 snRNA binding+++GO:0034511///U3 snoRNA binding+++GO:0046872///metal ion binding	GO:0000738///DNA catabolic process, exonucleolytic+++GO:0006364///rRNA processing+++GO:0006401///RNA catabolic process+++GO:0009615///response to virus+++GO:0045071///negative regulation of viral genome replication+++GO:0045087///innate immune response+++GO:0051607///defense response to virus+++GO:0060337///type I interferon signaling pathway+++GO:0090503///RNA phosphodiester bond hydrolysis, exo…
3672	'ITGA1'	2.436369993	1.57E-237	2.773333333	12.24333333	04151///PI3K-Akt signaling pathway+++04510///Focal adhesion+++04512///ECM-receptor interaction+++04640///Hematopoietic cell lineage+++04810///Regulation of actin cytoskeleton+++05165///Human papillomavirus infection+++05410///Hypertrophic cardiomyopathy+++05412///Arrhythmogenic right ventricular cardiomyopathy+++05414///Dilated cardiomyopathy	GO:0001669///acrosomal vesicle+++GO:0005886///plasma membrane+++GO:0005925///focal adhesion+++GO:0008305///integrin complex+++GO:0009897///external side of plasma membrane+++GO:0009986///cell surface+++GO:0016020///membrane+++GO:0016021///integral component of membrane+++GO:0034665///integrin alpha1-beta1 complex+++GO:0043005///neuron projection+++GO:0043204///perikaryon+++GO:0045121///membrane r…	GO:0005102///signaling receptor binding+++GO:0005515///protein binding+++GO:0005518///collagen binding+++GO:0019903///protein phosphatase binding+++GO:0046872///metal ion binding+++GO:0098639///collagen binding involved in cell-matrix adhesion	GO:0000187///activation of MAPK activity+++GO:0006936///muscle contraction+++GO:0007155///cell adhesion+++GO:0007160///cell-matrix adhesion+++GO:0007229///integrin-mediated signaling pathway+++GO:0008285///negative regulation of cell proliferation+++GO:0030198///extracellular matrix organization+++GO:0030593///neutrophil chemotaxis+++GO:0032516///positive regulation of phosphoprotein phosphatase …
368	'ABCC6'	-1.278152963	2.51E-11	5.883333333	2.066666667	02010///ABC transporters	GO:0005654///nucleoplasm+++GO:0005783///endoplasmic reticulum+++GO:0005789///endoplasmic reticulum membrane+++GO:0005886///plasma membrane+++GO:0016020///membrane+++GO:0016021///integral component of membrane+++GO:0016323///basolateral plasma membrane+++GO:0016324///apical plasma membrane+++GO:0016328///lateral plasma membrane	GO:0000166///nucleotide binding+++GO:0005215///transporter activity+++GO:0005524///ATP binding+++GO:0008559///xenobiotic transmembrane transporting ATPase activity+++GO:0015431///glutathione S-conjugate-exporting ATPase activity+++GO:0022857///transmembrane transporter activity+++GO:0030504///inorganic diphosphate transmembrane transporter activity+++GO:0042626///ATPase activity, coupled to trans…	GO:0006855///drug transmembrane transport+++GO:0007601///visual perception+++GO:0009410///response to xenobiotic stimulus+++GO:0015867///ATP transport+++GO:0030505///inorganic diphosphate transport+++GO:0030643///cellular phosphate ion homeostasis+++GO:0042493///response to drug+++GO:0042908///xenobiotic transport+++GO:0050896///response to stimulus+++GO:0055085///transmembrane transport+++GO:007…
3684	'ITGAM'	-1.026669088	1.10E-76	26.61	10.57666667	04015///Rap1 signaling pathway+++04145///Phagosome+++04514///Cell adhesion molecules+++04610///Complement and coagulation cascades+++04613///Neutrophil extracellular trap formation+++04640///Hematopoietic cell lineage+++04670///Leukocyte transendothelial migration+++04810///Regulation of actin cytoskeleton+++05133///Pertussis+++05134///Legionellosis+++05140///Leishmaniasis+++05146///Amoebiasis+++…	GO:0005615///extracellular space+++GO:0005886///plasma membrane+++GO:0008305///integrin complex+++GO:0009897///external side of plasma membrane+++GO:0009986///cell surface+++GO:0016020///membrane+++GO:0016021///integral component of membrane+++GO:0034688///integrin alphaM-beta2 complex+++GO:0035579///specific granule membrane+++GO:0044853///plasma membrane raft+++GO:0045121///membrane raft+++GO:0…	GO:0001540///amyloid-beta binding+++GO:0001851///complement component C3b binding+++GO:0005178///integrin binding+++GO:0005515///protein binding+++GO:0031072///heat shock protein binding+++GO:0038024///cargo receptor activity+++GO:0044877///protein-containing complex binding+++GO:0046872///metal ion binding	GO:0001774///microglial cell activation+++GO:0002376///immune system process+++GO:0006898///receptor-mediated endocytosis+++GO:0006911///phagocytosis, engulfment+++GO:0007155///cell adhesion+++GO:0007229///integrin-mediated signaling pathway+++GO:0010668///ectodermal cell differentiation+++GO:0019221///cytokine-mediated signaling pathway+++GO:0030198///extracellular matrix organization+++GO:00309…
3700	'ITIH4'	1.150437464	3.54E-09	1.32	2.393333333		GO:0005576///extracellular region+++GO:0005615///extracellular space+++GO:0005737///cytoplasm+++GO:0005886///plasma membrane+++GO:0031089///platelet dense granule lumen+++GO:0062023///collagen-containing extracellular matrix+++GO:0070062///extracellular exosome+++GO:0072562///blood microparticle	GO:0004866///endopeptidase inhibitor activity+++GO:0004867///serine-type endopeptidase inhibitor activity+++GO:0005515///protein binding+++GO:0030414///peptidase inhibitor activity	GO:0002576///platelet degranulation+++GO:0006953///acute-phase response+++GO:0010466///negative regulation of peptidase activity+++GO:0010951///negative regulation of endopeptidase activity+++GO:0030212///hyaluronan metabolic process+++GO:0034097///response to cytokine
3707	'ITPKB'	-1.208931749	1.49E-20	3.69	1.283333333	00562///Inositol phosphate metabolism+++04020///Calcium signaling pathway+++04070///Phosphatidylinositol signaling system	GO:0005634///nucleus+++GO:0005737///cytoplasm+++GO:0005829///cytosol+++GO:0016020///membrane	GO:0000166///nucleotide binding+++GO:0000828///inositol hexakisphosphate kinase activity+++GO:0005515///protein binding+++GO:0005516///calmodulin binding+++GO:0005524///ATP binding+++GO:0008440///inositol-1,4,5-trisphosphate 3-kinase activity+++GO:0016301///kinase activity+++GO:0016740///transferase activity	GO:0000165///MAPK cascade+++GO:0001932///regulation of protein phosphorylation+++GO:0002262///myeloid cell homeostasis+++GO:0007165///signal transduction+++GO:0007166///cell surface receptor signaling pathway+++GO:0016310///phosphorylation+++GO:0030217///T cell differentiation+++GO:0032957///inositol trisphosphate metabolic process+++GO:0032958///inositol phosphate biosynthetic process+++GO:00330…
3709	'ITPR2'	1.030364166	6.16E-60	4.193333333	6.986666667	04020///Calcium signaling pathway+++04022///cGMP-PKG signaling pathway+++04070///Phosphatidylinositol signaling system+++04114///Oocyte meiosis+++04210///Apoptosis+++04218///Cellular senescence+++04270///Vascular smooth muscle contraction+++04371///Apelin signaling pathway+++04540///Gap junction+++04611///Platelet activation+++04621///NOD-like receptor signaling pathway+++04625///C-type lectin re…	GO:0005654///nucleoplasm+++GO:0005737///cytoplasm+++GO:0005783///endoplasmic reticulum+++GO:0005789///endoplasmic reticulum membrane+++GO:0005886///plasma membrane+++GO:0005938///cell cortex+++GO:0016020///membrane+++GO:0016021///integral component of membrane+++GO:0016529///sarcoplasmic reticulum+++GO:0030659///cytoplasmic vesicle membrane+++GO:0030667///secretory granule membrane+++GO:0031095//…	GO:0005216///ion channel activity+++GO:0005220///inositol 1,4,5-trisphosphate-sensitive calcium-release channel activity+++GO:0005262///calcium channel activity+++GO:0005509///calcium ion binding+++GO:0015085///calcium ion transmembrane transporter activity+++GO:0015278///calcium-release channel activity+++GO:0035091///phosphatidylinositol binding+++GO:0044325///ion channel binding+++GO:0070679//…	GO:0001666///response to hypoxia+++GO:0006811///ion transport+++GO:0006816///calcium ion transport+++GO:0007165///signal transduction+++GO:0030168///platelet activation+++GO:0048016///inositol phosphate-mediated signaling+++GO:0050796///regulation of insulin secretion+++GO:0051209///release of sequestered calcium ion into cytosol+++GO:0055085///transmembrane transport+++GO:0070588///calcium ion t…
3717	'JAK2'	1.547440919	2.55E-250	11.20666667	26.73	01521///EGFR tyrosine kinase inhibitor resistance+++04062///Chemokine signaling pathway+++04151///PI3K-Akt signaling pathway+++04217///Necroptosis+++04550///Signaling pathways regulating pluripotency of stem cells+++04630///JAK-STAT signaling pathway+++04658///Th1 and Th2 cell differentiation+++04659///Th17 cell differentiation+++04725///Cholinergic synapse+++04917///Prolactin signaling pathway++…	GO:0000791///euchromatin+++GO:0005634///nucleus+++GO:0005654///nucleoplasm+++GO:0005730///nucleolus+++GO:0005737///cytoplasm+++GO:0005829///cytosol+++GO:0005856///cytoskeleton+++GO:0005886///plasma membrane+++GO:0005901///caveola+++GO:0005925///focal adhesion+++GO:0012505///endomembrane system+++GO:0016020///membrane+++GO:0031904///endosome lumen+++GO:0045121///membrane raft+++GO:0098794///postsy…	GO:0000166///nucleotide binding+++GO:0004672///protein kinase activity+++GO:0004713///protein tyrosine kinase activity+++GO:0004714///transmembrane receptor protein tyrosine kinase activity+++GO:0004715///non-membrane spanning protein tyrosine kinase activity+++GO:0005102///signaling receptor binding+++GO:0005131///growth hormone receptor binding+++GO:0005143///interleukin-12 receptor binding+++G…	GO:0001774///microglial cell activation+++GO:0002250///adaptive immune response+++GO:0006325///chromatin organization+++GO:0006468///protein phosphorylation+++GO:0006915///apoptotic process+++GO:0006919///activation of cysteine-type endopeptidase activity involved in apoptotic process+++GO:0007165///signal transduction+++GO:0007167///enzyme linked receptor protein signaling pathway+++GO:0007186//…
3726	'JUNB'	1.756261754	6.39E-262	35.42666667	97.34333333	04380///Osteoclast differentiation+++04668///TNF signaling pathway+++04935///Growth hormone synthesis, secretion and action	GO:0000785///chromatin+++GO:0005634///nucleus+++GO:0005654///nucleoplasm+++GO:0005667///transcription factor complex+++GO:0035976///transcription factor AP-1 complex	GO:0000978///RNA polymerase II proximal promoter sequence-specific DNA binding+++GO:0000981///DNA-binding transcription factor activity, RNA polymerase II-specific+++GO:0001228///DNA-binding transcription activator activity, RNA polymerase II-specific+++GO:0003677///DNA binding+++GO:0003700///DNA-binding transcription factor activity+++GO:0005515///protein binding+++GO:0008134///transcription fac…	GO:0001570///vasculogenesis+++GO:0001649///osteoblast differentiation+++GO:0001829///trophectodermal cell differentiation+++GO:0006357///regulation of transcription by RNA polymerase II+++GO:0019221///cytokine-mediated signaling pathway+++GO:0030316///osteoclast differentiation+++GO:0033687///osteoblast proliferation+++GO:0042127///regulation of cell proliferation+++GO:0045597///positive regulati…
3732	'CD82'	1.30437732	4.28E-82	18.26	36.73333333	04115///p53 signaling pathway	GO:0005886///plasma membrane+++GO:0005887///integral component of plasma membrane+++GO:0016020///membrane+++GO:0016021///integral component of membrane+++GO:0070062///extracellular exosome	GO:0005515///protein binding
374659	'HDDC3'	-1.110806122	3.50E-07	6.07	2.393333333	00230///Purine metabolism		GO:0005515///protein binding+++GO:0008893///guanosine-3',5'-bis(diphosphate) 3'-diphosphatase activity+++GO:0016787///hydrolase activity+++GO:0046872///metal ion binding
3748	'KCNC3'	-1.147903981	1.51E-31	5.583333333	2.053333333	05017///Spinocerebellar ataxia	GO:0005856///cytoskeleton+++GO:0005886///plasma membrane+++GO:0005938///cell cortex+++GO:0008076///voltage-gated potassium channel complex+++GO:0016021///integral component of membrane+++GO:0030424///axon+++GO:0032590///dendrite membrane+++GO:0032591///dendritic spine membrane+++GO:0032809///neuronal cell body membrane+++GO:0042734///presynaptic membrane+++GO:0043204///perikaryon+++GO:0045211///p…	GO:0005249///voltage-gated potassium channel activity+++GO:0005251///delayed rectifier potassium channel activity	GO:0034765///regulation of ion transmembrane transport+++GO:0051260///protein homooligomerization+++GO:0051262///protein tetramerization+++GO:0071805///potassium ion transmembrane transport
375190	'FAM228B'	-1.197967265	4.82E-05	3.91	1.386666667
375790	'AGRN'	1.302159659	8.69E-156	13.67333333	27.86666667	04512///ECM-receptor interaction	GO:0005576///extracellular region+++GO:0005604///basement membrane+++GO:0005796///Golgi lumen+++GO:0005886///plasma membrane+++GO:0016020///membrane+++GO:0016021///integral component of membrane+++GO:0043202///lysosomal lumen+++GO:0045202///synapse+++GO:0062023///collagen-containing extracellular matrix+++GO:0070062///extracellular exosome	GO:0002162///dystroglycan binding+++GO:0005200///structural constituent of cytoskeleton+++GO:0005201///extracellular matrix structural constituent+++GO:0005509///calcium ion binding+++GO:0005515///protein binding+++GO:0033691///sialic acid binding+++GO:0035374///chondroitin sulfate binding+++GO:0043236///laminin binding+++GO:0043395///heparan sulfate proteoglycan binding	GO:0001523///retinoid metabolic process+++GO:0006024///glycosaminoglycan biosynthetic process+++GO:0006027///glycosaminoglycan catabolic process+++GO:0007010///cytoskeleton organization+++GO:0007165///signal transduction+++GO:0007213///G protein-coupled acetylcholine receptor signaling pathway+++GO:0007268///chemical synaptic transmission+++GO:0007528///neuromuscular junction development+++GO:000…
3759	'KCNJ2'	1.115172054	1.55E-75	12.50666667	22.09333333	04725///Cholinergic synapse+++04921///Oxytocin signaling pathway+++04924///Renin secretion+++04971///Gastric acid secretion	GO:0005790///smooth endoplasmic reticulum+++GO:0005791///rough endoplasmic reticulum+++GO:0005794///Golgi apparatus+++GO:0005886///plasma membrane+++GO:0005887///integral component of plasma membrane+++GO:0008076///voltage-gated potassium channel complex+++GO:0014704///intercalated disc+++GO:0016021///integral component of membrane+++GO:0030315///T-tubule+++GO:0031224///intrinsic component of mem…	GO:0005242///inward rectifier potassium channel activity+++GO:0005515///protein binding+++GO:0005546///phosphatidylinositol-4,5-bisphosphate binding+++GO:0042802///identical protein binding+++GO:0086008///voltage-gated potassium channel activity involved in cardiac muscle cell action potential repolarization	GO:0006813///potassium ion transport+++GO:0014861///regulation of skeletal muscle contraction via regulation of action potential+++GO:0015693///magnesium ion transport+++GO:0030007///cellular potassium ion homeostasis+++GO:0034765///regulation of ion transmembrane transport+++GO:0051289///protein homotetramerization+++GO:0055119///relaxation of cardiac muscle+++GO:0060075///regulation of resting …
376497	'SLC27A1'	-1.350241982	2.37E-16	4.21	1.296666667	03320///PPAR signaling pathway+++04931///Insulin resistance+++04975///Fat digestion and absorption	GO:0005743///mitochondrial inner membrane+++GO:0005783///endoplasmic reticulum+++GO:0005886///plasma membrane+++GO:0005887///integral component of plasma membrane+++GO:0009925///basal plasma membrane+++GO:0016020///membrane+++GO:0016021///integral component of membrane	GO:0000166///nucleotide binding+++GO:0004467///long-chain fatty acid-CoA ligase activity+++GO:0005324///long-chain fatty acid transporter activity+++GO:0005515///protein binding+++GO:0015225///biotin transmembrane transporter activity+++GO:0015245///fatty acid transmembrane transporter activity+++GO:0015562///efflux transmembrane transporter activity+++GO:0031957///very long-chain fatty acid-CoA …	GO:0001579///medium-chain fatty acid transport+++GO:0001676///long-chain fatty acid metabolic process+++GO:0006646///phosphatidylethanolamine biosynthetic process+++GO:0006654///phosphatidic acid biosynthetic process+++GO:0006655///phosphatidylglycerol biosynthetic process+++GO:0006656///phosphatidylcholine biosynthetic process+++GO:0006659///phosphatidylserine biosynthetic process+++GO:0006661//…
3781	'KCNN2'	1.055702481	7.34E-37	17.15666667	28.01	04726///Serotonergic synapse+++04911///Insulin secretion+++04929///GnRH secretion+++04976///Bile secretion	GO:0005790///smooth endoplasmic reticulum+++GO:0005886///plasma membrane+++GO:0009986///cell surface+++GO:0016020///membrane+++GO:0016021///integral component of membrane+++GO:0030018///Z disc+++GO:0030315///T-tubule+++GO:0043005///neuron projection+++GO:0043025///neuronal cell body+++GO:0043197///dendritic spine	GO:0005242///inward rectifier potassium channel activity+++GO:0005515///protein binding+++GO:0005516///calmodulin binding+++GO:0015269///calcium-activated potassium channel activity+++GO:0016286///small conductance calcium-activated potassium channel activity+++GO:0019904///protein domain specific binding+++GO:0042803///protein homodimerization activity+++GO:0051393///alpha-actinin binding	GO:0006811///ion transport+++GO:0006813///potassium ion transport+++GO:0071805///potassium ion transmembrane transport+++GO:0098914///membrane repolarization during atrial cardiac muscle cell action potential+++GO:1901379///regulation of potassium ion transmembrane transport+++GO:1901381///positive regulation of potassium ion transmembrane transport
3784	'KCNQ1'	-1.025662202	9.48E-13	5.376666667	2.22	04261///Adrenergic signaling in cardiomyocytes+++04725///Cholinergic synapse+++04971///Gastric acid secretion+++04972///Pancreatic secretion+++04974///Protein digestion and absorption+++05110///Vibrio cholerae infection	GO:0005737///cytoplasm+++GO:0005764///lysosome+++GO:0005768///endosome+++GO:0005769///early endosome+++GO:0005770///late endosome+++GO:0005783///endoplasmic reticulum+++GO:0005886///plasma membrane+++GO:0008076///voltage-gated potassium channel complex+++GO:0009986///cell surface+++GO:0016020///membrane+++GO:0016021///integral component of membrane+++GO:0016323///basolateral plasma membrane+++GO:…	GO:0005216///ion channel activity+++GO:0005244///voltage-gated ion channel activity+++GO:0005249///voltage-gated potassium channel activity+++GO:0005251///delayed rectifier potassium channel activity+++GO:0005267///potassium channel activity+++GO:0005515///protein binding+++GO:0005516///calmodulin binding+++GO:0005546///phosphatidylinositol-4,5-bisphosphate binding+++GO:0008157///protein phosphat…	GO:0001696///gastric acid secretion+++GO:0001698///gastrin-induced gastric acid secretion+++GO:0002027///regulation of heart rate+++GO:0006006///glucose metabolic process+++GO:0006349///regulation of gene expression by genetic imprinting+++GO:0006811///ion transport+++GO:0006813///potassium ion transport+++GO:0006814///sodium ion transport+++GO:0007507///heart development+++GO:0007605///sensory p…
379	'ARL4D'	1.236807445	1.62E-07	2.073333333	3.97		GO:0005730///nucleolus+++GO:0005737///cytoplasm+++GO:0005886///plasma membrane	GO:0003924///GTPase activity+++GO:0005515///protein binding+++GO:0005525///GTP binding	GO:0006886///intracellular protein transport+++GO:0009306///protein secretion+++GO:0016192///vesicle-mediated transport
388372	'CCL4L1'	3.302004595	1.39E-116	7.373333333	58.53	04060///Cytokine-cytokine receptor interaction+++04061///Viral protein interaction with cytokine and cytokine receptor+++04062///Chemokine signaling pathway+++04064///NF-kappa B signaling pathway+++04620///Toll-like receptor signaling pathway+++04623///Cytosolic DNA-sensing pathway+++05163///Human cytomegalovirus infection	GO:0005576///extracellular region+++GO:0005615///extracellular space	GO:0005125///cytokine activity+++GO:0005515///protein binding+++GO:0008009///chemokine activity+++GO:0031726///CCR1 chemokine receptor binding+++GO:0031730///CCR5 chemokine receptor binding+++GO:0042802///identical protein binding+++GO:0048020///CCR chemokine receptor binding	GO:0002548///monocyte chemotaxis+++GO:0006954///inflammatory response+++GO:0006955///immune response+++GO:0007155///cell adhesion+++GO:0007163///establishment or maintenance of cell polarity+++GO:0007165///signal transduction+++GO:0007186///G protein-coupled receptor signaling pathway+++GO:0007267///cell-cell signaling+++GO:0009615///response to virus+++GO:0009636///response to toxic substance+++…
390	'RND3'	2.618050021	0	26.36666667	132.01		GO:0000139///Golgi membrane+++GO:0005856///cytoskeleton+++GO:0005886///plasma membrane+++GO:0005925///focal adhesion+++GO:0005938///cell cortex+++GO:0031410///cytoplasmic vesicle+++GO:0042995///cell projection+++GO:0043231///intracellular membrane-bounded organelle	GO:0003924///GTPase activity+++GO:0005515///protein binding+++GO:0005525///GTP binding+++GO:0019901///protein kinase binding	GO:0007015///actin filament organization+++GO:0007155///cell adhesion+++GO:0007163///establishment or maintenance of cell polarity+++GO:0007264///small GTPase mediated signal transduction+++GO:0008360///regulation of cell shape+++GO:0016477///cell migration+++GO:0030036///actin cytoskeleton organization+++GO:0030865///cortical cytoskeleton organization+++GO:0032956///regulation of actin cytoskele…
3909	'LAMA3'	1.207573668	1.30E-16	1.11	2.096666667	04151///PI3K-Akt signaling pathway+++04510///Focal adhesion+++04512///ECM-receptor interaction+++05145///Toxoplasmosis+++05146///Amoebiasis+++05165///Human papillomavirus infection+++05200///Pathways in cancer+++05222///Small cell lung cancer	GO:0005576///extracellular region+++GO:0005604///basement membrane+++GO:0005610///laminin-5 complex+++GO:0005783///endoplasmic reticulum+++GO:0016020///membrane+++GO:0062023///collagen-containing extracellular matrix+++GO:0070062///extracellular exosome	GO:0005102///signaling receptor binding+++GO:0005178///integrin binding+++GO:0005198///structural molecule activity+++GO:0005201///extracellular matrix structural constituent	GO:0001738///morphogenesis of a polarized epithelium+++GO:0007155///cell adhesion+++GO:0007229///integrin-mediated signaling pathway+++GO:0007411///axon guidance+++GO:0008544///epidermis development+++GO:0009887///animal organ morphogenesis+++GO:0009888///tissue development+++GO:0016477///cell migration+++GO:0030155///regulation of cell adhesion+++GO:0030198///extracellular matrix organization+++…
3925	'STMN1'	-1.09728164	1.78E-182	536.4566667	203.7933333	04010///MAPK signaling pathway+++05206///MicroRNAs in cancer	GO:0005737///cytoplasm+++GO:0005829///cytosol+++GO:0005874///microtubule+++GO:0016020///membrane+++GO:0043005///neuron projection+++GO:0070062///extracellular exosome	GO:0005515///protein binding+++GO:0015631///tubulin binding	GO:0000281///mitotic cytokinesis+++GO:0007019///microtubule depolymerization+++GO:0007052///mitotic spindle organization+++GO:0007165///signal transduction+++GO:0007409///axonogenesis+++GO:0007420///brain development+++GO:0009615///response to virus+++GO:0031110///regulation of microtubule polymerization or depolymerization+++GO:0031115///negative regulation of microtubule polymerization+++GO:003…
3958	'LGALS3'	1.400910767	5.97E-154	139.7733333	299.0066667		GO:0001772///immunological synapse+++GO:0005576///extracellular region+++GO:0005615///extracellular space+++GO:0005634///nucleus+++GO:0005681///spliceosomal complex+++GO:0005737///cytoplasm+++GO:0005743///mitochondrial inner membrane+++GO:0005886///plasma membrane+++GO:0009986///cell surface+++GO:0016020///membrane+++GO:0030667///secretory granule membrane+++GO:0044216///other organism cell+++GO:…	GO:0003723///RNA binding+++GO:0004864///protein phosphatase inhibitor activity+++GO:0005515///protein binding+++GO:0019863///IgE binding+++GO:0019903///protein phosphatase binding+++GO:0030246///carbohydrate binding+++GO:0042056///chemoattractant activity+++GO:0043236///laminin binding+++GO:0070492///oligosaccharide binding	GO:0002376///immune system process+++GO:0002548///monocyte chemotaxis+++GO:0006397///mRNA processing+++GO:0008380///RNA splicing+++GO:0030154///cell differentiation+++GO:0030593///neutrophil chemotaxis+++GO:0030855///epithelial cell differentiation+++GO:0031334///positive regulation of protein complex assembly+++GO:0031640///killing of cells of other organism+++GO:0042129///regulation of T cell p…
3959	'LGALS3BP'	2.123562836	3.31E-139	7.786666667	27.60666667		GO:0005576///extracellular region+++GO:0005615///extracellular space+++GO:0016020///membrane+++GO:0031089///platelet dense granule lumen+++GO:0062023///collagen-containing extracellular matrix+++GO:0070062///extracellular exosome+++GO:0072562///blood microparticle	GO:0005044///scavenger receptor activity+++GO:0005515///protein binding	GO:0002576///platelet degranulation+++GO:0006897///endocytosis+++GO:0006968///cellular defense response+++GO:0007155///cell adhesion+++GO:0007165///signal transduction
3965	'LGALS9'	1.394169024	0	167.7933333	355.1566667		GO:0005615///extracellular space+++GO:0005634///nucleus+++GO:0005737///cytoplasm+++GO:0005829///cytosol+++GO:0062023///collagen-containing extracellular matrix	GO:0005534///galactose binding+++GO:0016936///galactoside binding+++GO:0019899///enzyme binding+++GO:0030246///carbohydrate binding+++GO:0048030///disaccharide binding	GO:0002519///natural killer cell tolerance induction+++GO:0006935///chemotaxis+++GO:0006954///inflammatory response+++GO:0007565///female pregnancy+++GO:0010628///positive regulation of gene expression+++GO:0010629///negative regulation of gene expression+++GO:0032496///response to lipopolysaccharide+++GO:0032673///regulation of interleukin-4 production+++GO:0032674///regulation of interleukin-5 …
3985	'LIMK2'	1.593349512	1.09E-119	8.696666667	21.47333333	04360///Axon guidance+++04666///Fc gamma R-mediated phagocytosis+++04810///Regulation of actin cytoskeleton+++05170///Human immunodeficiency virus 1 infection	GO:0005634///nucleus+++GO:0005737///cytoplasm+++GO:0005801///cis-Golgi network+++GO:0005813///centrosome+++GO:0048471///perinuclear region of cytoplasm+++GO:0072686///mitotic spindle	GO:0000166///nucleotide binding+++GO:0004672///protein kinase activity+++GO:0004674///protein serine/threonine kinase activity+++GO:0004864///protein phosphatase inhibitor activity+++GO:0005515///protein binding+++GO:0005524///ATP binding+++GO:0016301///kinase activity+++GO:0046872///metal ion binding	GO:0001934///positive regulation of protein phosphorylation+++GO:0006468///protein phosphorylation+++GO:0007283///spermatogenesis+++GO:0016310///phosphorylation+++GO:0030036///actin cytoskeleton organization+++GO:0030953///astral microtubule organization+++GO:0042325///regulation of phosphorylation+++GO:0043086///negative regulation of catalytic activity+++GO:0051650///establishment of vesicle lo…
399687	'MYO18A'	-1.203398915	7.75E-49	6.37	2.196666667		GO:0000139///Golgi membrane+++GO:0005793///endoplasmic reticulum-Golgi intermediate compartment+++GO:0005802///trans-Golgi network+++GO:0009986///cell surface+++GO:0016020///membrane+++GO:0016459///myosin complex+++GO:0042641///actomyosin	GO:0003677///DNA binding+++GO:0003723///RNA binding+++GO:0003774///motor activity+++GO:0005515///protein binding+++GO:0005524///ATP binding+++GO:0008094///DNA-dependent ATPase activity+++GO:0016887///ATPase activity+++GO:0043531///ADP binding+++GO:0051015///actin filament binding	GO:0006259///DNA metabolic process+++GO:0007030///Golgi organization+++GO:0016477///cell migration+++GO:0031032///actomyosin structure organization+++GO:0043030///regulation of macrophage activation+++GO:0043066///negative regulation of apoptotic process+++GO:0048194///Golgi vesicle budding+++GO:0050714///positive regulation of protein secretion+++GO:0090161///Golgi ribbon formation+++GO:0090164/…
400709	'SIGLEC16'	-1.474595807	1.60E-24	5.526666667	1.626666667		GO:0005886///plasma membrane+++GO:0016020///membrane+++GO:0016021///integral component of membrane	GO:0005515///protein binding+++GO:0030246///carbohydrate binding+++GO:0033691///sialic acid binding	GO:0007155///cell adhesion+++GO:0032755///positive regulation of interleukin-6 production+++GO:0045087///innate immune response+++GO:1900426///positive regulation of defense response to bacterium
4008	'LMO7'	-1.222629074	3.24E-29	4.986666667	1.746666667	04520///Adherens junction	GO:0000151///ubiquitin ligase complex+++GO:0005634///nucleus+++GO:0005635///nuclear envelope+++GO:0005737///cytoplasm+++GO:0005829///cytosol+++GO:0005925///focal adhesion+++GO:0009986///cell surface+++GO:0016021///integral component of membrane+++GO:0016324///apical plasma membrane	GO:0004842///ubiquitin-protein transferase activity+++GO:0046872///metal ion binding	GO:0000209///protein polyubiquitination+++GO:0016567///protein ubiquitination+++GO:0023051///regulation of signaling+++GO:0030155///regulation of cell adhesion+++GO:0043687///post-translational protein modification+++GO:0045944///positive regulation of transcription by RNA polymerase II
401258	'RAB44'	-1.31285648	3.48E-19	3.976666667	1.363333333		GO:0005886///plasma membrane+++GO:0035577///azurophil granule membrane+++GO:0035579///specific granule membrane	GO:0003924///GTPase activity+++GO:0005509///calcium ion binding+++GO:0005525///GTP binding	GO:0043312///neutrophil degranulation
4013	'VWA5A'	-1.690299916	9.96E-26	5.463333333	1.65		GO:0005654///nucleoplasm	GO:0005515///protein binding
401548	'SNX30'	-1.345906666	8.16E-46	6.063333333	1.946666667			GO:0005515///protein binding+++GO:0035091///phosphatidylinositol binding	GO:0015031///protein transport
4037	'LRP3'	-1.239900841	5.95E-23	5.906666667	2.04		GO:0005886///plasma membrane+++GO:0005905///clathrin-coated pit+++GO:0016021///integral component of membrane		GO:0006898///receptor-mediated endocytosis+++GO:0010628///positive regulation of gene expression+++GO:0010629///negative regulation of gene expression+++GO:0045599///negative regulation of fat cell differentiation+++GO:0045669///positive regulation of osteoblast differentiation
4046	'LSP1'	-1.501493174	2.21E-43	26.69666667	7.67	04625///C-type lectin receptor signaling pathway+++05152///Tuberculosis	GO:0005886///plasma membrane+++GO:0015629///actin cytoskeleton+++GO:0016020///membrane+++GO:0070062///extracellular exosome	GO:0003779///actin binding	GO:0006935///chemotaxis+++GO:0006968///cellular defense response+++GO:0007165///signal transduction+++GO:0098761///cellular response to interleukin-7
4047	'LSS'	1.518851952	1.76E-245	24.28333333	56.64333333	00100///Steroid biosynthesis	GO:0005789///endoplasmic reticulum membrane+++GO:0005811///lipid droplet+++GO:0016020///membrane	GO:0000250///lanosterol synthase activity+++GO:0005515///protein binding+++GO:0042300///beta-amyrin synthase activity	GO:0006694///steroid biosynthetic process+++GO:0006695///cholesterol biosynthetic process+++GO:0016104///triterpenoid biosynthetic process+++GO:0019216///regulation of lipid metabolic process+++GO:0031647///regulation of protein stability
4048	'LTA4H'	-1.891201442	0	147.6833333	32.39666667	00590///Arachidonic acid metabolism	GO:0005576///extracellular region+++GO:0005634///nucleus+++GO:0005654///nucleoplasm+++GO:0005737///cytoplasm+++GO:0005829///cytosol+++GO:0070062///extracellular exosome+++GO:1904724///tertiary granule lumen+++GO:1904813///ficolin-1-rich granule lumen	GO:0003723///RNA binding+++GO:0004177///aminopeptidase activity+++GO:0004301///epoxide hydrolase activity+++GO:0004463///leukotriene-A4 hydrolase activity+++GO:0005515///protein binding+++GO:0008233///peptidase activity+++GO:0008237///metallopeptidase activity+++GO:0008270///zinc ion binding+++GO:0016787///hydrolase activity+++GO:0045148///tripeptide aminopeptidase activity+++GO:0046872///metal i…	GO:0006508///proteolysis+++GO:0006629///lipid metabolic process+++GO:0006691///leukotriene metabolic process+++GO:0019370///leukotriene biosynthetic process+++GO:0042759///long-chain fatty acid biosynthetic process+++GO:0043171///peptide catabolic process+++GO:0043312///neutrophil degranulation+++GO:0044267///cellular protein metabolic process
4061	'LY6E'	3.420949175	0	62.86333333	546.1033333		GO:0005576///extracellular region+++GO:0005886///plasma membrane+++GO:0016020///membrane+++GO:0016021///integral component of membrane+++GO:0031225///anchored component of membrane+++GO:0045202///synapse	GO:0005515///protein binding+++GO:0030550///acetylcholine receptor inhibitor activity+++GO:0033130///acetylcholine receptor binding	GO:0001701///in utero embryonic development+++GO:0007166///cell surface receptor signaling pathway+++GO:0030325///adrenal gland development+++GO:0035265///organ growth+++GO:0042415///norepinephrine metabolic process+++GO:0046597///negative regulation of viral entry into host cell+++GO:0048242///epinephrine secretion+++GO:0055010///ventricular cardiac muscle tissue morphogenesis+++GO:0095500///ace…
4064	'CD180'	-1.655949202	2.80E-113	16.1	4.156666667		GO:0005615///extracellular space+++GO:0005886///plasma membrane+++GO:0016021///integral component of membrane+++GO:0031012///extracellular matrix	GO:0005515///protein binding	GO:0002322///B cell proliferation involved in immune response+++GO:0006954///inflammatory response+++GO:0031666///positive regulation of lipopolysaccharide-mediated signaling pathway+++GO:0045087///innate immune response+++GO:0071222///cellular response to lipopolysaccharide
4066	'LYL1'	-1.069333854	7.22E-13	12.67333333	4.906666667	05202///Transcriptional misregulation in cancer	GO:0000785///chromatin+++GO:0005654///nucleoplasm	GO:0000978///RNA polymerase II proximal promoter sequence-specific DNA binding+++GO:0000981///DNA-binding transcription factor activity, RNA polymerase II-specific+++GO:0003677///DNA binding+++GO:0005515///protein binding+++GO:0046983///protein dimerization activity	GO:0001955///blood vessel maturation+++GO:0006355///regulation of transcription, DNA-templated+++GO:0006357///regulation of transcription by RNA polymerase II+++GO:0030183///B cell differentiation+++GO:0045893///positive regulation of transcription, DNA-templated+++GO:0060216///definitive hemopoiesis
4067	'LYN'	1.313836794	0	122.3866667	248.1066667	04062///Chemokine signaling pathway+++04064///NF-kappa B signaling pathway+++04611///Platelet activation+++04662///B cell receptor signaling pathway+++04664///Fc epsilon RI signaling pathway+++04666///Fc gamma R-mediated phagocytosis+++04730///Long-term depression+++05120///Epithelial cell signaling in Helicobacter pylori infection+++05167///Kaposi sarcoma-associated herpesvirus infection+++05169…	GO:0005634///nucleus+++GO:0005737///cytoplasm+++GO:0005758///mitochondrial intermembrane space+++GO:0005765///lysosomal membrane+++GO:0005794///Golgi apparatus+++GO:0005829///cytosol+++GO:0005886///plasma membrane+++GO:0005912///adherens junction+++GO:0014069///postsynaptic density+++GO:0016020///membrane+++GO:0030061///mitochondrial crista+++GO:0030666///endocytic vesicle membrane+++GO:0031234//…	GO:0000166///nucleotide binding+++GO:0004672///protein kinase activity+++GO:0004713///protein tyrosine kinase activity+++GO:0004714///transmembrane receptor protein tyrosine kinase activity+++GO:0004715///non-membrane spanning protein tyrosine kinase activity+++GO:0005102///signaling receptor binding+++GO:0005161///platelet-derived growth factor receptor binding+++GO:0005178///integrin binding+++…	GO:0001782///B cell homeostasis+++GO:0001817///regulation of cytokine production+++GO:0001932///regulation of protein phosphorylation+++GO:0001933///negative regulation of protein phosphorylation+++GO:0001934///positive regulation of protein phosphorylation+++GO:0002223///stimulatory C-type lectin receptor signaling pathway+++GO:0002250///adaptive immune response+++GO:0002376///immune system proc…
4082	'MARCKS'	2.024747873	0	41.73	138.42	04666///Fc gamma R-mediated phagocytosis+++05206///MicroRNAs in cancer	GO:0005737///cytoplasm+++GO:0005813///centrosome+++GO:0005856///cytoskeleton+++GO:0005886///plasma membrane+++GO:0005925///focal adhesion+++GO:0005938///cell cortex+++GO:0015629///actin cytoskeleton+++GO:0016020///membrane+++GO:0032432///actin filament bundle+++GO:0042585///germinal vesicle+++GO:0070062///extracellular exosome	GO:0003779///actin binding+++GO:0005080///protein kinase C binding+++GO:0005516///calmodulin binding+++GO:0042802///identical protein binding+++GO:0051015///actin filament binding	GO:0007015///actin filament organization+++GO:0007417///central nervous system development+++GO:0051017///actin filament bundle assembly+++GO:0051764///actin crosslink formation
4084	'MXD1'	1.199400461	3.36E-113	11.01333333	20.62333333		GO:0000785///chromatin+++GO:0005654///nucleoplasm+++GO:0005739///mitochondrion+++GO:0005829///cytosol	GO:0000978///RNA polymerase II proximal promoter sequence-specific DNA binding+++GO:0000981///DNA-binding transcription factor activity, RNA polymerase II-specific+++GO:0001227///DNA-binding transcription repressor activity, RNA polymerase II-specific+++GO:0005515///protein binding+++GO:0046983///protein dimerization activity	GO:0000122///negative regulation of transcription by RNA polymerase II+++GO:0006357///regulation of transcription by RNA polymerase II
4131	'MAP1B'	1.073243153	5.90E-20	1.003333333	1.72		GO:0001750///photoreceptor outer segment+++GO:0005829///cytosol+++GO:0005874///microtubule+++GO:0005875///microtubule associated complex+++GO:0005886///plasma membrane+++GO:0014069///postsynaptic density+++GO:0030424///axon+++GO:0030425///dendrite+++GO:0030426///growth cone+++GO:0036477///somatodendritic compartment+++GO:0043025///neuronal cell body+++GO:0043196///varicosity+++GO:0043197///dendri…	GO:0003779///actin binding+++GO:0005198///structural molecule activity+++GO:0005515///protein binding+++GO:0005543///phospholipid binding+++GO:0008017///microtubule binding+++GO:0044877///protein-containing complex binding	GO:0000226///microtubule cytoskeleton organization+++GO:0001578///microtubule bundle formation+++GO:0001764///neuron migration+++GO:0007026///negative regulation of microtubule depolymerization+++GO:0007399///nervous system development+++GO:0007409///axonogenesis+++GO:0007416///synapse assembly+++GO:0009410///response to xenobiotic stimulus+++GO:0009612///response to mechanical stimulus+++GO:0009…
414062	'CCL3L3'	4.626070718	0	69.21666667	1378.79	04060///Cytokine-cytokine receptor interaction+++04061///Viral protein interaction with cytokine and cytokine receptor+++04062///Chemokine signaling pathway+++04620///Toll-like receptor signaling pathway+++05142///Chagas disease+++05163///Human cytomegalovirus infection+++05323///Rheumatoid arthritis+++05417///Lipid and atherosclerosis	GO:0005576///extracellular region+++GO:0005615///extracellular space	GO:0005515///protein binding+++GO:0008009///chemokine activity+++GO:0048020///CCR chemokine receptor binding	GO:0002548///monocyte chemotaxis+++GO:0006954///inflammatory response+++GO:0007186///G protein-coupled receptor signaling pathway+++GO:0008285///negative regulation of cell proliferation+++GO:0019221///cytokine-mediated signaling pathway+++GO:0030593///neutrophil chemotaxis+++GO:0043547///positive regulation of GTPase activity+++GO:0048247///lymphocyte chemotaxis+++GO:0070098///chemokine-mediated…
415116	'PIM3'	1.604207574	5.42E-170	24.46333333	60.53333333		GO:0005737///cytoplasm+++GO:0005829///cytosol	GO:0000166///nucleotide binding+++GO:0004672///protein kinase activity+++GO:0004674///protein serine/threonine kinase activity+++GO:0005515///protein binding+++GO:0005524///ATP binding+++GO:0016301///kinase activity+++GO:0016740///transferase activity	GO:0006468///protein phosphorylation+++GO:0006915///apoptotic process+++GO:0007049///cell cycle+++GO:0007346///regulation of mitotic cell cycle+++GO:0016310///phosphorylation+++GO:0043066///negative regulation of apoptotic process+++GO:0046777///protein autophosphorylation+++GO:0061179///negative regulation of insulin secretion involved in cellular response to glucose stimulus
4210	'MEFV'	1.353583383	1.45E-82	9.733333333	20.25333333	04621///NOD-like receptor signaling pathway+++05135///Yersinia infection	GO:0001726///ruffle+++GO:0005634///nucleus+++GO:0005654///nucleoplasm+++GO:0005737///cytoplasm+++GO:0005776///autophagosome+++GO:0005829///cytosol+++GO:0005856///cytoskeleton+++GO:0005874///microtubule+++GO:0005875///microtubule associated complex+++GO:0030027///lamellipodium+++GO:0031410///cytoplasmic vesicle+++GO:0042995///cell projection	GO:0003779///actin binding+++GO:0005515///protein binding+++GO:0008270///zinc ion binding+++GO:0042802///identical protein binding+++GO:0046872///metal ion binding+++GO:0061630///ubiquitin protein ligase activity	GO:0002376///immune system process+++GO:0006954///inflammatory response+++GO:0010468///regulation of gene expression+++GO:0010508///positive regulation of autophagy+++GO:0016567///protein ubiquitination+++GO:0032651///regulation of interleukin-1 beta production+++GO:0032691///negative regulation of interleukin-1 beta production+++GO:0032695///negative regulation of interleukin-12 production+++GO:…
4217	'MAP3K5'	1.118568654	3.01E-62	10.31	18.29666667	01524///Platinum drug resistance+++04010///MAPK signaling pathway+++04013///MAPK signaling pathway - fly+++04071///Sphingolipid signaling pathway+++04141///Protein processing in endoplasmic reticulum+++04210///Apoptosis+++04214///Apoptosis - fly+++04530///Tight junction+++04668///TNF signaling pathway+++04714///Thermogenesis+++04722///Neurotrophin signaling pathway+++04932///Non-alcoholic fatty l…	GO:0005737///cytoplasm+++GO:0005829///cytosol+++GO:0009897///external side of plasma membrane+++GO:0032991///protein-containing complex+++GO:1902911///protein kinase complex+++GO:1990604///IRE1-TRAF2-ASK1 complex	GO:0000287///magnesium ion binding+++GO:0004672///protein kinase activity+++GO:0004674///protein serine/threonine kinase activity+++GO:0004709///MAP kinase kinase kinase activity+++GO:0005515///protein binding+++GO:0005524///ATP binding+++GO:0019901///protein kinase binding+++GO:0019903///protein phosphatase binding+++GO:0019904///protein domain specific binding+++GO:0042802///identical protein b…	GO:0000165///MAPK cascade+++GO:0000186///activation of MAPKK activity+++GO:0002931///response to ischemia+++GO:0006468///protein phosphorylation+++GO:0007254///JNK cascade+++GO:0007257///activation of JUN kinase activity+++GO:0008631///intrinsic apoptotic signaling pathway in response to oxidative stress+++GO:0010666///positive regulation of cardiac muscle cell apoptotic process+++GO:0016032///vi…
4234	'METTL1'	1.367722582	3.42E-39	12.85333333	26.18333333		GO:0005634///nucleus+++GO:0005654///nucleoplasm+++GO:0005730///nucleolus+++GO:0005829///cytosol+++GO:0043527///tRNA methyltransferase complex	GO:0000049///tRNA binding+++GO:0005515///protein binding+++GO:0008176///tRNA (guanine-N7-)-methyltransferase activity	GO:0006400///tRNA modification+++GO:0030488///tRNA methylation+++GO:0036265///RNA (guanine-N7)-methylation+++GO:0106004///tRNA (guanine-N7)-methylation
4248	'MGAT3'	1.051165754	1.02E-29	4.036666667	6.833333333	00510///N-Glycan biosynthesis	GO:0000139///Golgi membrane+++GO:0016020///membrane+++GO:0016021///integral component of membrane	GO:0003830///beta-1,4-mannosylglycoprotein 4-beta-N-acetylglucosaminyltransferase activity+++GO:0005515///protein binding+++GO:0016757///transferase activity, transferring glycosyl groups	GO:0006044///N-acetylglucosamine metabolic process+++GO:0006487///protein N-linked glycosylation+++GO:0008104///protein localization+++GO:0030334///regulation of cell migration+++GO:0034599///cellular response to oxidative stress+++GO:0050435///amyloid-beta metabolic process+++GO:0050890///cognition+++GO:1902966///positive regulation of protein localization to early endosome+++GO:1905166///negati…
4254	'KITLG'	1.454388029	3.39E-38	1.97	4.393333333	04010///MAPK signaling pathway+++04014///Ras signaling pathway+++04015///Rap1 signaling pathway+++04072///Phospholipase D signaling pathway+++04151///PI3K-Akt signaling pathway+++04640///Hematopoietic cell lineage+++04916///Melanogenesis+++05200///Pathways in cancer	GO:0005576///extracellular region+++GO:0005615///extracellular space+++GO:0005737///cytoplasm+++GO:0005856///cytoskeleton+++GO:0005886///plasma membrane+++GO:0016020///membrane+++GO:0016021///integral component of membrane+++GO:0030027///lamellipodium+++GO:0030175///filopodium	GO:0005125///cytokine activity+++GO:0005173///stem cell factor receptor binding+++GO:0005515///protein binding+++GO:0008083///growth factor activity	GO:0000165///MAPK cascade+++GO:0001541///ovarian follicle development+++GO:0001755///neural crest cell migration+++GO:0002687///positive regulation of leukocyte migration+++GO:0002763///positive regulation of myeloid leukocyte differentiation+++GO:0007155///cell adhesion+++GO:0008284///positive regulation of cell proliferation+++GO:0008584///male gonad development+++GO:0033026///negative regulati…
4312	'MMP1'	2.269082685	3.72E-73	4	15.56333333	03320///PPAR signaling pathway+++04657///IL-17 signaling pathway+++04926///Relaxin signaling pathway+++05171///Coronavirus disease - COVID-19+++05200///Pathways in cancer+++05219///Bladder cancer+++05323///Rheumatoid arthritis+++05417///Lipid and atherosclerosis	GO:0005576///extracellular region+++GO:0005581///collagen trimer+++GO:0031012///extracellular matrix	GO:0004175///endopeptidase activity+++GO:0004222///metalloendopeptidase activity+++GO:0004252///serine-type endopeptidase activity+++GO:0008233///peptidase activity+++GO:0008237///metallopeptidase activity+++GO:0008270///zinc ion binding+++GO:0016787///hydrolase activity+++GO:0046872///metal ion binding	GO:0006508///proteolysis+++GO:0016032///viral process+++GO:0019221///cytokine-mediated signaling pathway+++GO:0022617///extracellular matrix disassembly+++GO:0030198///extracellular matrix organization+++GO:0030574///collagen catabolic process+++GO:0031334///positive regulation of protein complex assembly+++GO:0044267///cellular protein metabolic process+++GO:0050900///leukocyte migration+++GO:00…
[truncated: 647 more rows]
