# Supplementary material for: Interaction Between Enterococcus faecalis and Fusobacterium nucleatum Regulated Macrophage Transcriptional Profiling and Reprogrammed Cellular Immune and Metabolic Response
Source: Microorganisms. 2025 Jun 11;13(6):1351. doi: 10.3390/microorganisms13061351 (PMC12195608; doi:10.3390/microorganisms13061351)
Supplement: Supplementary file 1 [file microorganisms-13-01351-s001.zip › Table S3 DEGs in Mφ infected with coaggregated E. faecalis and F. nucleatum vs F. nucleatum..xls]

Gene ID	Gene Symbol	Type	log2 (Coaggreg / Fnp)	Qvalue (Coaggreg / Fnp)	Coaggreg Average FPKM	Fnp Average FPKM	KEGG Pathway Desc	GO_C Desc	GO_F Desc	GO_P Desc
10125	'RASGRP1'	mRNA	1.012224134	1.74E-17	5.376666667	2.84	04010///MAPK signaling pathway+++04014///Ras signaling pathway+++04611///Platelet activation+++04660///T cell receptor signaling pathway+++05200///Pathways in cancer+++05235///PD-L1 expression and PD-1 checkpoint pathway in cancer	GO:0000139///Golgi membrane+++GO:0005789///endoplasmic reticulum membrane+++GO:0005794///Golgi apparatus+++GO:0005829///cytosol+++GO:0005886///plasma membrane+++GO:0016020///membrane	GO:0005085///guanyl-nucleotide exchange factor activity+++GO:0005509///calcium ion binding+++GO:0008270///zinc ion binding+++GO:0008289///lipid binding+++GO:0019992///diacylglycerol binding+++GO:0031210///phosphatidylcholine binding+++GO:0042802///identical protein binding+++GO:0046872///metal ion binding	GO:0000165///MAPK cascade+++GO:0001934///positive regulation of protein phosphorylation+++GO:0002250///adaptive immune response+++GO:0002437///inflammatory response to antigenic stimulus+++GO:0007165///signal transduction+++GO:0007264///small GTPase mediated signal transduction+++GO:0007265///Ras protein signal transduction+++GO:0014066///regulation of phosphatidylinositol 3-kinase signaling+++GO…
10512	'SEMA3C'	mRNA	1.306870491	6.20E-14	2.483333333	1.063333333	04360///Axon guidance	GO:0005576///extracellular region+++GO:0005615///extracellular space+++GO:0005887///integral component of plasma membrane+++GO:0070062///extracellular exosome	GO:0030215///semaphorin receptor binding+++GO:0045499///chemorepellent activity	GO:0001755///neural crest cell migration+++GO:0001756///somitogenesis+++GO:0001974///blood vessel remodeling+++GO:0003148///outflow tract septum morphogenesis+++GO:0003215///cardiac right ventricle morphogenesis+++GO:0003350///pulmonary myocardium development+++GO:0006955///immune response+++GO:0007399///nervous system development+++GO:0007411///axon guidance+++GO:0009410///response to xenobiotic…
107987433	'LOC107987433'	mRNA	-1.098605977	3.24E-08	1.033333333	2.346666667
10912	'GADD45G'	mRNA	1.781489616	9.14E-09	5.373333333	1.713333333	04010///MAPK signaling pathway+++04064///NF-kappa B signaling pathway+++04068///FoxO signaling pathway+++04110///Cell cycle+++04115///p53 signaling pathway+++04210///Apoptosis+++04218///Cellular senescence+++05169///Epstein-Barr virus infection+++05200///Pathways in cancer+++05202///Transcriptional misregulation in cancer+++05210///Colorectal cancer+++05212///Pancreatic cancer+++05213///Endometri…	GO:0005634///nucleus+++GO:0005737///cytoplasm	GO:0005515///protein binding	GO:0000185///activation of MAPKKK activity+++GO:0006915///apoptotic process+++GO:0007275///multicellular organism development+++GO:0030154///cell differentiation+++GO:0043065///positive regulation of apoptotic process+++GO:0046330///positive regulation of JNK cascade+++GO:0051726///regulation of cell cycle+++GO:0120162///positive regulation of cold-induced thermogenesis+++GO:1900745///positive re…
11142	'PKIG'	mRNA	1.2075432	1.27E-63	86.81333333	40.15		GO:0005634///nucleus+++GO:0005737///cytoplasm	GO:0004860///protein kinase inhibitor activity+++GO:0004862///cAMP-dependent protein kinase inhibitor activity+++GO:0005515///protein binding+++GO:0016301///kinase activity	GO:0000122///negative regulation of transcription by RNA polymerase II+++GO:0006469///negative regulation of protein kinase activity+++GO:0007165///signal transduction+++GO:0016310///phosphorylation+++GO:0042308///negative regulation of protein import into nucleus+++GO:2000480///negative regulation of cAMP-dependent protein kinase activity
113235	'SLC46A1'	mRNA	-1.388748038	1.00E-22	1.006666667	2.776666667	01523///Antifolate resistance+++04977///Vitamin digestion and absorption+++04978///Mineral absorption	GO:0005737///cytoplasm+++GO:0005886///plasma membrane+++GO:0009986///cell surface+++GO:0016021///integral component of membrane+++GO:0016323///basolateral plasma membrane+++GO:0016324///apical plasma membrane+++GO:0031526///brush border membrane	GO:0005542///folic acid binding+++GO:0008517///folic acid transmembrane transporter activity+++GO:0015078///proton transmembrane transporter activity+++GO:0015232///heme transporter activity+++GO:0015350///methotrexate transmembrane transporter activity+++GO:0022857///transmembrane transporter activity	GO:0006879///cellular iron ion homeostasis+++GO:0015884///folic acid transport+++GO:0015886///heme transport+++GO:0042168///heme metabolic process+++GO:0046655///folic acid metabolic process+++GO:0051958///methotrexate transport+++GO:0098829///intestinal folate absorption+++GO:1902600///proton transmembrane transport+++GO:1904447///folate import across plasma membrane
114800	'CCDC85A'	mRNA	1.150644936	3.79E-11	2.876666667	1.38		GO:0005912///adherens junction+++GO:0030054///cell junction	GO:0005515///protein binding	GO:0008150///biological_process
1152	'CKB'	mRNA	1.437759701	1.28E-61	54.13666667	21.28	00330///Arginine and proline metabolism	GO:0005615///extracellular space+++GO:0005634///nucleus+++GO:0005739///mitochondrion+++GO:0005829///cytosol+++GO:0030425///dendrite+++GO:0043025///neuronal cell body+++GO:0070062///extracellular exosome	GO:0000166///nucleotide binding+++GO:0003824///catalytic activity+++GO:0004111///creatine kinase activity+++GO:0005515///protein binding+++GO:0005524///ATP binding+++GO:0016301///kinase activity+++GO:0016740///transferase activity+++GO:0016772///transferase activity, transferring phosphorus-containing groups+++GO:0031625///ubiquitin protein ligase binding	GO:0006600///creatine metabolic process+++GO:0007420///brain development+++GO:0016310///phosphorylation+++GO:0021549///cerebellum development+++GO:0021762///substantia nigra development+++GO:0030644///cellular chloride ion homeostasis+++GO:0046314///phosphocreatine biosynthetic process
120425	'JAML'	mRNA	-1.067333662	3.33E-07	2.246666667	4.99		GO:0005654///nucleoplasm+++GO:0005886///plasma membrane+++GO:0005923///bicellular tight junction+++GO:0016020///membrane+++GO:0016021///integral component of membrane+++GO:0030054///cell junction	GO:0005178///integrin binding+++GO:0042803///protein homodimerization activity+++GO:0050839///cell adhesion molecule binding	GO:0002376///immune system process+++GO:0007155///cell adhesion+++GO:0007157///heterophilic cell-cell adhesion via plasma membrane cell adhesion molecules+++GO:0030593///neutrophil chemotaxis+++GO:0035696///monocyte extravasation+++GO:0046629///gamma-delta T cell activation+++GO:0050776///regulation of immune response+++GO:0050900///leukocyte migration+++GO:0060054///positive regulation of epithe…
1236	'CCR7'	mRNA	2.175388035	2.32E-73	81.64	19.21333333	04060///Cytokine-cytokine receptor interaction+++04061///Viral protein interaction with cytokine and cytokine receptor+++04062///Chemokine signaling pathway	GO:0005739///mitochondrion+++GO:0005886///plasma membrane+++GO:0009897///external side of plasma membrane+++GO:0009986///cell surface+++GO:0016020///membrane+++GO:0016021///integral component of membrane	GO:0004930///G protein-coupled receptor activity+++GO:0004950///chemokine receptor activity+++GO:0016493///C-C chemokine receptor activity+++GO:0019957///C-C chemokine binding+++GO:0035757///chemokine (C-C motif) ligand 19 binding+++GO:0035758///chemokine (C-C motif) ligand 21 binding+++GO:0038117///C-C motif chemokine 19 receptor activity+++GO:0038121///C-C motif chemokine 21 receptor activity	GO:0001768///establishment of T cell polarity+++GO:0001954///positive regulation of cell-matrix adhesion+++GO:0002407///dendritic cell chemotaxis+++GO:0002408///myeloid dendritic cell chemotaxis+++GO:0002606///positive regulation of dendritic cell antigen processing and presentation+++GO:0002885///positive regulation of hypersensitivity+++GO:0002922///positive regulation of humoral immune respons…
1282	'COL4A1'	mRNA	1.08229537	3.00E-31	8.55	4.29	04151///PI3K-Akt signaling pathway+++04510///Focal adhesion+++04512///ECM-receptor interaction+++04926///Relaxin signaling pathway+++04933///AGE-RAGE signaling pathway in diabetic complications+++04974///Protein digestion and absorption+++05146///Amoebiasis+++05165///Human papillomavirus infection+++05200///Pathways in cancer+++05222///Small cell lung cancer	GO:0005576///extracellular region+++GO:0005581///collagen trimer+++GO:0005587///collagen type IV trimer+++GO:0005604///basement membrane+++GO:0005615///extracellular space+++GO:0005788///endoplasmic reticulum lumen+++GO:0016020///membrane+++GO:0031012///extracellular matrix+++GO:0062023///collagen-containing extracellular matrix	GO:0005201///extracellular matrix structural constituent+++GO:0005515///protein binding+++GO:0030020///extracellular matrix structural constituent conferring tensile strength+++GO:0048407///platelet-derived growth factor binding	GO:0001569///branching involved in blood vessel morphogenesis+++GO:0007420///brain development+++GO:0007528///neuromuscular junction development+++GO:0030198///extracellular matrix organization+++GO:0030199///collagen fibril organization+++GO:0030855///epithelial cell differentiation+++GO:0038063///collagen-activated tyrosine kinase receptor signaling pathway+++GO:0048514///blood vessel morphogen…
128346	'C1orf162'	mRNA	-1.130365387	2.91E-17	13.85666667	32.24333333		GO:0016020///membrane+++GO:0016021///integral component of membrane
135	'ADORA2A'	mRNA	1.546844153	6.93E-75	33	12.01333333	04015///Rap1 signaling pathway+++04020///Calcium signaling pathway+++04024///cAMP signaling pathway+++04080///Neuroactive ligand-receptor interaction+++04270///Vascular smooth muscle contraction+++05012///Parkinson disease+++05034///Alcoholism	GO:0005882///intermediate filament+++GO:0005886///plasma membrane+++GO:0005887///integral component of plasma membrane+++GO:0012505///endomembrane system+++GO:0014069///postsynaptic density+++GO:0016020///membrane+++GO:0016021///integral component of membrane+++GO:0030424///axon+++GO:0030425///dendrite+++GO:0030673///axolemma+++GO:0032279///asymmetric synapse+++GO:0042734///presynaptic membrane++…	GO:0001609///G protein-coupled adenosine receptor activity+++GO:0004930///G protein-coupled receptor activity+++GO:0005515///protein binding+++GO:0016519///gastric inhibitory peptide receptor activity+++GO:0019899///enzyme binding+++GO:0031802///type 5 metabotropic glutamate receptor binding+++GO:0042802///identical protein binding+++GO:0044877///protein-containing complex binding+++GO:0051393///…	GO:0001963///synaptic transmission, dopaminergic+++GO:0001973///adenosine receptor signaling pathway+++GO:0001975///response to amphetamine+++GO:0002862///negative regulation of inflammatory response to antigenic stimulus+++GO:0006355///regulation of transcription, DNA-templated+++GO:0006469///negative regulation of protein kinase activity+++GO:0006836///neurotransmitter transport+++GO:0006909///…
140	'ADORA3'	mRNA	-1.830132869	2.36E-35	3.45	13.27333333	04022///cGMP-PKG signaling pathway+++04071///Sphingolipid signaling pathway+++04080///Neuroactive ligand-receptor interaction	GO:0005886///plasma membrane+++GO:0005887///integral component of plasma membrane+++GO:0016020///membrane+++GO:0016021///integral component of membrane	GO:0001609///G protein-coupled adenosine receptor activity+++GO:0004930///G protein-coupled receptor activity	GO:0001973///adenosine receptor signaling pathway+++GO:0006954///inflammatory response+++GO:0007165///signal transduction+++GO:0007186///G protein-coupled receptor signaling pathway+++GO:0007190///activation of adenylate cyclase activity+++GO:0008016///regulation of heart contraction+++GO:0008285///negative regulation of cell proliferation+++GO:0009611///response to wounding+++GO:0030336///negati…
1524	'CX3CR1'	mRNA	-1.081569487	2.95E-19	3.376666667	7.59	04060///Cytokine-cytokine receptor interaction+++04061///Viral protein interaction with cytokine and cytokine receptor+++04062///Chemokine signaling pathway	GO:0005886///plasma membrane+++GO:0005887///integral component of plasma membrane+++GO:0009897///external side of plasma membrane+++GO:0009986///cell surface+++GO:0016020///membrane+++GO:0016021///integral component of membrane+++GO:0032809///neuronal cell body membrane+++GO:0043005///neuron projection+++GO:0048471///perinuclear region of cytoplasm+++GO:0097447///dendritic tree	GO:0004930///G protein-coupled receptor activity+++GO:0004950///chemokine receptor activity+++GO:0005515///protein binding+++GO:0008528///G protein-coupled peptide receptor activity+++GO:0016493///C-C chemokine receptor activity+++GO:0016495///C-X3-C chemokine receptor activity+++GO:0019957///C-C chemokine binding+++GO:0019960///C-X3-C chemokine binding+++GO:0031737///CX3C chemokine receptor bind…	GO:0002052///positive regulation of neuroblast proliferation+++GO:0002250///adaptive immune response+++GO:0002282///microglial cell activation involved in immune response+++GO:0002931///response to ischemia+++GO:0006935///chemotaxis+++GO:0006954///inflammatory response+++GO:0006955///immune response+++GO:0006968///cellular defense response+++GO:0007155///cell adhesion+++GO:0007165///signal transd…
169355	'IDO2'	mRNA	1.114409642	2.43E-44	27.05	13.25333333	00380///Tryptophan metabolism+++01240///Biosynthesis of cofactors+++05143///African trypanosomiasis	GO:0005737///cytoplasm+++GO:0005829///cytosol	GO:0004833///tryptophan 2,3-dioxygenase activity+++GO:0016491///oxidoreductase activity+++GO:0020037///heme binding+++GO:0033754///indoleamine 2,3-dioxygenase activity+++GO:0046872///metal ion binding+++GO:0051213///dioxygenase activity	GO:0002376///immune system process+++GO:0006569///tryptophan catabolic process+++GO:0019441///tryptophan catabolic process to kynurenine+++GO:0034354///'de novo' NAD biosynthetic process from tryptophan
2214	'FCGR3A'	mRNA	-1.045119044	4.08E-18	5.333333333	11.68333333	04145///Phagosome+++04380///Osteoclast differentiation+++04613///Neutrophil extracellular trap formation+++04650///Natural killer cell mediated cytotoxicity+++04666///Fc gamma R-mediated phagocytosis+++05140///Leishmaniasis+++05150///Staphylococcus aureus infection+++05152///Tuberculosis+++05322///Systemic lupus erythematosus	GO:0005886///plasma membrane+++GO:0005887///integral component of plasma membrane+++GO:0009897///external side of plasma membrane+++GO:0016021///integral component of membrane+++GO:0070062///extracellular exosome	GO:0004888///transmembrane signaling receptor activity+++GO:0019864///IgG binding	GO:0002862///negative regulation of inflammatory response to antigenic stimulus+++GO:0006955///immune response+++GO:0007166///cell surface receptor signaling pathway+++GO:0018149///peptide cross-linking+++GO:0038096///Fc-gamma receptor signaling pathway involved in phagocytosis+++GO:0050776///regulation of immune response
22996	'TTC39A'	mRNA	1.018655382	8.14E-12	7.236666667	3.706666667		GO:0005813///centrosome	GO:0003674///molecular_function	GO:0008150///biological_process
23135	'KDM6B'	mRNA	1.015234218	1.04E-23	4.416666667	2.313333333		GO:0005634///nucleus+++GO:0005654///nucleoplasm+++GO:0044666///MLL3/4 complex	GO:0000978///RNA polymerase II proximal promoter sequence-specific DNA binding+++GO:0005515///protein binding+++GO:0008013///beta-catenin binding+++GO:0031490///chromatin DNA binding+++GO:0032452///histone demethylase activity+++GO:0046872///metal ion binding+++GO:0051213///dioxygenase activity+++GO:0071558///histone demethylase activity (H3-K27 specific)	GO:0002437///inflammatory response to antigenic stimulus+++GO:0006338///chromatin remodeling+++GO:0007507///heart development+++GO:0010468///regulation of gene expression+++GO:0014823///response to activity+++GO:0021766///hippocampus development+++GO:0045165///cell fate commitment+++GO:0045446///endothelial cell differentiation+++GO:0045944///positive regulation of transcription by RNA polymerase…
23180	'RFTN1'	mRNA	1.077296647	3.24E-105	79.05666667	39.88		GO:0005737///cytoplasm+++GO:0005768///endosome+++GO:0005769///early endosome+++GO:0005886///plasma membrane+++GO:0016020///membrane+++GO:0032991///protein-containing complex+++GO:0045121///membrane raft+++GO:0070062///extracellular exosome	GO:0003725///double-stranded RNA binding	GO:0001765///membrane raft assembly+++GO:0002457///T cell antigen processing and presentation+++GO:0032596///protein transport into membrane raft+++GO:0032740///positive regulation of interleukin-17 production+++GO:0033227///dsRNA transport+++GO:0034138///toll-like receptor 3 signaling pathway+++GO:0040010///positive regulation of growth rate+++GO:0043330///response to exogenous dsRNA+++GO:005085…
23428	'SLC7A8'	mRNA	-1.628252656	1.90E-42	2.923333333	9.58	04974///Protein digestion and absorption	GO:0005737///cytoplasm+++GO:0005886///plasma membrane+++GO:0005887///integral component of plasma membrane+++GO:0009925///basal plasma membrane+++GO:0016021///integral component of membrane+++GO:0016323///basolateral plasma membrane+++GO:0016324///apical plasma membrane+++GO:0031528///microvillus membrane	GO:0005515///protein binding+++GO:0015101///organic cation transmembrane transporter activity+++GO:0015171///amino acid transmembrane transporter activity+++GO:0015175///neutral amino acid transmembrane transporter activity+++GO:0015179///L-amino acid transmembrane transporter activity+++GO:0015180///L-alanine transmembrane transporter activity+++GO:0015187///glycine transmembrane transporter act…	GO:0002764///immune response-regulating signaling pathway+++GO:0003333///amino acid transmembrane transport+++GO:0006865///amino acid transport+++GO:0009636///response to toxic substance+++GO:0015695///organic cation transport+++GO:0015804///neutral amino acid transport+++GO:0015816///glycine transport+++GO:0015820///leucine transport+++GO:0015827///tryptophan transport+++GO:0015829///valine tran…
2353	'FOS'	mRNA	-1.230136336	6.33E-25	5.246666667	13.07	01522///Endocrine resistance+++04010///MAPK signaling pathway+++04024///cAMP signaling pathway+++04210///Apoptosis+++04380///Osteoclast differentiation+++04620///Toll-like receptor signaling pathway+++04657///IL-17 signaling pathway+++04658///Th1 and Th2 cell differentiation+++04659///Th17 cell differentiation+++04660///T cell receptor signaling pathway+++04662///B cell receptor signaling pathway…	GO:0000785///chromatin+++GO:0005634///nucleus+++GO:0005654///nucleoplasm+++GO:0005667///transcription factor complex+++GO:0005783///endoplasmic reticulum+++GO:0005829///cytosol+++GO:0016020///membrane+++GO:0032993///protein-DNA complex+++GO:0035976///transcription factor AP-1 complex+++GO:0043005///neuron projection	GO:0000976///transcription regulatory region sequence-specific DNA binding+++GO:0000978///RNA polymerase II proximal promoter sequence-specific DNA binding+++GO:0000979///RNA polymerase II core promoter sequence-specific DNA binding+++GO:0000981///DNA-binding transcription factor activity, RNA polymerase II-specific+++GO:0001102///RNA polymerase II activating transcription factor binding+++GO:000…	GO:0001661///conditioned taste aversion+++GO:0006306///DNA methylation+++GO:0006355///regulation of transcription, DNA-templated+++GO:0006357///regulation of transcription by RNA polymerase II+++GO:0006366///transcription by RNA polymerase II+++GO:0006954///inflammatory response+++GO:0007179///transforming growth factor beta receptor signaling pathway+++GO:0007399///nervous system development+++G…
24147	'FJX1'	mRNA	1.264571845	8.25E-27	13.05333333	5.773333333	04391///Hippo signaling pathway - fly	GO:0005615///extracellular space		GO:0007267///cell-cell signaling+++GO:0010842///retina layer formation
25841	'ABTB2'	mRNA	1.486385496	2.50E-30	5.026666667	1.903333333			GO:0003674///molecular_function+++GO:0046982///protein heterodimerization activity	GO:0097237///cellular response to toxic substance
26253	'CLEC4E'	mRNA	1.431652375	1.50E-51	24.96333333	9.84	04625///C-type lectin receptor signaling pathway+++05152///Tuberculosis	GO:0001891///phagocytic cup+++GO:0005886///plasma membrane+++GO:0009897///external side of plasma membrane+++GO:0016020///membrane+++GO:0016021///integral component of membrane+++GO:0030670///phagocytic vesicle membrane+++GO:0042995///cell projection	GO:0005509///calcium ion binding+++GO:0005515///protein binding+++GO:0030246///carbohydrate binding+++GO:0038187///pattern recognition receptor activity+++GO:0046872///metal ion binding+++GO:0051861///glycolipid binding	GO:0002221///pattern recognition receptor signaling pathway+++GO:0002223///stimulatory C-type lectin receptor signaling pathway+++GO:0002376///immune system process+++GO:0006955///immune response+++GO:0044419///interspecies interaction between organisms+++GO:0045087///innate immune response+++GO:0061760///antifungal innate immune response
2643	'GCH1'	mRNA	1.367428258	9.98E-86	25.46333333	10.6	00790///Folate biosynthesis+++01240///Biosynthesis of cofactors	GO:0005634///nucleus+++GO:0005654///nucleoplasm+++GO:0005737///cytoplasm+++GO:0005829///cytosol+++GO:0031410///cytoplasmic vesicle+++GO:0031965///nuclear membrane+++GO:0032991///protein-containing complex+++GO:0044306///neuron projection terminus	GO:0003924///GTPase activity+++GO:0003934///GTP cyclohydrolase I activity+++GO:0005509///calcium ion binding+++GO:0005515///protein binding+++GO:0005525///GTP binding+++GO:0008270///zinc ion binding+++GO:0030742///GTP-dependent protein binding+++GO:0031369///translation initiation factor binding+++GO:0042802///identical protein binding+++GO:0042803///protein homodimerization activity+++GO:0044877…	GO:0006729///tetrahydrobiopterin biosynthetic process+++GO:0006809///nitric oxide biosynthetic process+++GO:0008217///regulation of blood pressure+++GO:0010460///positive regulation of heart rate+++GO:0014916///regulation of lung blood pressure+++GO:0032496///response to lipopolysaccharide+++GO:0034341///response to interferon-gamma+++GO:0034612///response to tumor necrosis factor+++GO:0035998///…
2669	'GEM'	mRNA	1.243554786	2.00E-24	15.09666667	6.81		GO:0005634///nucleus+++GO:0005886///plasma membrane+++GO:0009898///cytoplasmic side of plasma membrane+++GO:0016020///membrane+++GO:0030496///midbody+++GO:0051233///spindle midzone+++GO:0072686///mitotic spindle	GO:0000166///nucleotide binding+++GO:0000287///magnesium ion binding+++GO:0003924///GTPase activity+++GO:0005246///calcium channel regulator activity+++GO:0005515///protein binding+++GO:0005516///calmodulin binding+++GO:0005525///GTP binding+++GO:0019003///GDP binding	GO:0000278///mitotic cell cycle+++GO:0006955///immune response+++GO:0007165///signal transduction+++GO:0007166///cell surface receptor signaling pathway+++GO:0051276///chromosome organization+++GO:0051310///metaphase plate congression+++GO:1901842///negative regulation of high voltage-gated calcium channel activity
27063	'ANKRD1'	mRNA	1.361219399	1.69E-08	4.933333333	2.043333333		GO:0001650///fibrillar center+++GO:0005634///nucleus+++GO:0005654///nucleoplasm+++GO:0005667///transcription factor complex+++GO:0005737///cytoplasm+++GO:0005829///cytosol+++GO:0030016///myofibril+++GO:0031674///I band+++GO:0032991///protein-containing complex	GO:0001085///RNA polymerase II transcription factor binding+++GO:0002039///p53 binding+++GO:0003677///DNA binding+++GO:0003713///transcription coactivator activity+++GO:0003714///transcription corepressor activity+++GO:0005515///protein binding+++GO:0008134///transcription factor binding+++GO:0031432///titin binding+++GO:0042826///histone deacetylase binding+++GO:0061629///RNA polymerase II seque…	GO:0000122///negative regulation of transcription by RNA polymerase II+++GO:0006357///regulation of transcription by RNA polymerase II+++GO:0010976///positive regulation of neuron projection development+++GO:0019222///regulation of metabolic process+++GO:0035690///cellular response to drug+++GO:0035914///skeletal muscle cell differentiation+++GO:0035994///response to muscle stretch+++GO:0043065//…
27197	'GPR82'	mRNA	-1.399392722	2.70E-37	3.646666667	10.18666667		GO:0005886///plasma membrane+++GO:0016021///integral component of membrane	GO:0004930///G protein-coupled receptor activity	GO:0007186///G protein-coupled receptor signaling pathway
2919	'CXCL1'	mRNA	1.027673378	8.17E-132	327.6366667	171.0933333	04060///Cytokine-cytokine receptor interaction+++04061///Viral protein interaction with cytokine and cytokine receptor+++04062///Chemokine signaling pathway+++04064///NF-kappa B signaling pathway+++04621///NOD-like receptor signaling pathway+++04657///IL-17 signaling pathway+++04668///TNF signaling pathway+++04936///Alcoholic liver disease+++05120///Epithelial cell signaling in Helicobacter pylor…	GO:0005576///extracellular region+++GO:0005615///extracellular space+++GO:0035580///specific granule lumen+++GO:1904724///tertiary granule lumen	GO:0005102///signaling receptor binding+++GO:0005125///cytokine activity+++GO:0005515///protein binding+++GO:0008009///chemokine activity+++GO:0008047///enzyme activator activity+++GO:0008083///growth factor activity+++GO:0045236///CXCR chemokine receptor binding	GO:0006935///chemotaxis+++GO:0006952///defense response+++GO:0006954///inflammatory response+++GO:0006955///immune response+++GO:0007165///signal transduction+++GO:0007186///G protein-coupled receptor signaling pathway+++GO:0007399///nervous system development+++GO:0008285///negative regulation of cell proliferation+++GO:0019221///cytokine-mediated signaling pathway+++GO:0030036///actin cytoskele…
2920	'CXCL2'	mRNA	1.17630502	7.38E-92	141.4366667	66.64333333	04060///Cytokine-cytokine receptor interaction+++04061///Viral protein interaction with cytokine and cytokine receptor+++04062///Chemokine signaling pathway+++04064///NF-kappa B signaling pathway+++04621///NOD-like receptor signaling pathway+++04657///IL-17 signaling pathway+++04668///TNF signaling pathway+++04936///Alcoholic liver disease+++05120///Epithelial cell signaling in Helicobacter pylor…	GO:0005576///extracellular region+++GO:0005615///extracellular space	GO:0005515///protein binding+++GO:0008009///chemokine activity+++GO:0045236///CXCR chemokine receptor binding	GO:0002237///response to molecule of bacterial origin+++GO:0006935///chemotaxis+++GO:0006952///defense response+++GO:0006954///inflammatory response+++GO:0006955///immune response+++GO:0007186///G protein-coupled receptor signaling pathway+++GO:0019221///cytokine-mediated signaling pathway+++GO:0030593///neutrophil chemotaxis+++GO:0031640///killing of cells of other organism+++GO:0061844///antimi…
2921	'CXCL3'	mRNA	1.282892245	8.26E-48	58.88333333	25.78	04060///Cytokine-cytokine receptor interaction+++04061///Viral protein interaction with cytokine and cytokine receptor+++04062///Chemokine signaling pathway+++04064///NF-kappa B signaling pathway+++04621///NOD-like receptor signaling pathway+++04657///IL-17 signaling pathway+++04668///TNF signaling pathway+++04936///Alcoholic liver disease+++05120///Epithelial cell signaling in Helicobacter pylor…	GO:0005576///extracellular region+++GO:0005615///extracellular space	GO:0008009///chemokine activity+++GO:0045236///CXCR chemokine receptor binding	GO:0006954///inflammatory response+++GO:0007186///G protein-coupled receptor signaling pathway+++GO:0030593///neutrophil chemotaxis+++GO:0031640///killing of cells of other organism+++GO:0061844///antimicrobial humoral immune response mediated by antimicrobial peptide+++GO:0070098///chemokine-mediated signaling pathway+++GO:0071222///cellular response to lipopolysaccharide
3280	'HES1'	mRNA	1.138682264	7.03E-06	4.08	1.973333333	03460///Fanconi anemia pathway+++04330///Notch signaling pathway+++04950///Maturity onset diabetes of the young+++05165///Human papillomavirus infection+++05169///Epstein-Barr virus infection+++05200///Pathways in cancer+++05224///Breast cancer	GO:0005634///nucleus+++GO:0005654///nucleoplasm+++GO:0005737///cytoplasm+++GO:0032991///protein-containing complex	GO:0000978///RNA polymerase II proximal promoter sequence-specific DNA binding+++GO:0000981///DNA-binding transcription factor activity, RNA polymerase II-specific+++GO:0001227///DNA-binding transcription repressor activity, RNA polymerase II-specific+++GO:0003677///DNA binding+++GO:0005515///protein binding+++GO:0042803///protein homodimerization activity+++GO:0042826///histone deacetylase bindi…	GO:0000122///negative regulation of transcription by RNA polymerase II+++GO:0001889///liver development+++GO:0003143///embryonic heart tube morphogenesis+++GO:0003151///outflow tract morphogenesis+++GO:0003266///regulation of secondary heart field cardioblast proliferation+++GO:0003281///ventricular septum development+++GO:0006355///regulation of transcription, DNA-templated+++GO:0006357///regula…
3397	'ID1'	mRNA	-1.261419652	3.23E-05	2.27	5.676666667	04015///Rap1 signaling pathway+++04350///TGF-beta signaling pathway+++04390///Hippo signaling pathway+++04550///Signaling pathways regulating pluripotency of stem cells	GO:0005634///nucleus+++GO:0005654///nucleoplasm+++GO:0005794///Golgi apparatus+++GO:0005813///centrosome	GO:0005515///protein binding+++GO:0008022///protein C-terminus binding+++GO:0008134///transcription factor binding+++GO:0042802///identical protein binding+++GO:0046983///protein dimerization activity+++GO:0047485///protein N-terminus binding+++GO:0070628///proteasome binding+++GO:0140110///transcription regulator activity	GO:0000122///negative regulation of transcription by RNA polymerase II+++GO:0001525///angiogenesis+++GO:0007179///transforming growth factor beta receptor signaling pathway+++GO:0007420///brain development+++GO:0010621///negative regulation of transcription by transcription factor localization+++GO:0010628///positive regulation of gene expression+++GO:0030154///cell differentiation+++GO:0030182//…
340205	'TREML1'	mRNA	-1.210267952	4.29E-04	1.596666667	3.93		GO:0005737///cytoplasm+++GO:0005794///Golgi apparatus+++GO:0005829///cytosol+++GO:0005886///plasma membrane+++GO:0009986///cell surface+++GO:0016020///membrane+++GO:0016021///integral component of membrane+++GO:0016607///nuclear speck+++GO:0031091///platelet alpha granule	GO:0004888///transmembrane signaling receptor activity+++GO:0005515///protein binding	GO:0019722///calcium-mediated signaling+++GO:0030168///platelet activation+++GO:0045087///innate immune response+++GO:0050776///regulation of immune response
3553	'IL1B'	mRNA	1.917884009	1.33E-109	1425.733333	401.2266667	01523///Antifolate resistance+++04010///MAPK signaling pathway+++04060///Cytokine-cytokine receptor interaction+++04064///NF-kappa B signaling pathway+++04217///Necroptosis+++04380///Osteoclast differentiation+++04620///Toll-like receptor signaling pathway+++04621///NOD-like receptor signaling pathway+++04623///Cytosolic DNA-sensing pathway+++04625///C-type lectin receptor signaling pathway+++046…	GO:0005576///extracellular region+++GO:0005615///extracellular space+++GO:0005737///cytoplasm+++GO:0005764///lysosome+++GO:0005829///cytosol	GO:0005125///cytokine activity+++GO:0005149///interleukin-1 receptor binding+++GO:0005178///integrin binding+++GO:0005515///protein binding+++GO:0019904///protein domain specific binding	GO:0000165///MAPK cascade+++GO:0000187///activation of MAPK activity+++GO:0001660///fever generation+++GO:0001934///positive regulation of protein phosphorylation+++GO:0002711///positive regulation of T cell mediated immunity+++GO:0006915///apoptotic process+++GO:0006954///inflammatory response+++GO:0006955///immune response+++GO:0007165///signal transduction+++GO:0007267///cell-cell signaling+++…
3569	'IL6'	mRNA	2.293222149	2.95E-172	105.48	22.86666667	01521///EGFR tyrosine kinase inhibitor resistance+++01523///Antifolate resistance+++04060///Cytokine-cytokine receptor interaction+++04061///Viral protein interaction with cytokine and cytokine receptor+++04066///HIF-1 signaling pathway+++04068///FoxO signaling pathway+++04151///PI3K-Akt signaling pathway+++04218///Cellular senescence+++04620///Toll-like receptor signaling pathway+++04621///NOD-l…	GO:0005576///extracellular region+++GO:0005615///extracellular space+++GO:0005788///endoplasmic reticulum lumen+++GO:0005896///interleukin-6 receptor complex	GO:0005125///cytokine activity+++GO:0005138///interleukin-6 receptor binding+++GO:0005515///protein binding+++GO:0008083///growth factor activity	GO:0001781///neutrophil apoptotic process+++GO:0002314///germinal center B cell differentiation+++GO:0002384///hepatic immune response+++GO:0002446///neutrophil mediated immunity+++GO:0002548///monocyte chemotaxis+++GO:0002639///positive regulation of immunoglobulin production+++GO:0002675///positive regulation of acute inflammatory response+++GO:0002690///positive regulation of leukocyte chemota…
3576	'CXCL8'	mRNA	1.504141188	6.01E-52	4906.75	1827.523333	04060///Cytokine-cytokine receptor interaction+++04061///Viral protein interaction with cytokine and cytokine receptor+++04062///Chemokine signaling pathway+++04064///NF-kappa B signaling pathway+++04072///Phospholipase D signaling pathway+++04218///Cellular senescence+++04620///Toll-like receptor signaling pathway+++04621///NOD-like receptor signaling pathway+++04622///RIG-I-like receptor signal…	GO:0005576///extracellular region+++GO:0005615///extracellular space	GO:0005125///cytokine activity+++GO:0005153///interleukin-8 receptor binding+++GO:0005515///protein binding+++GO:0008009///chemokine activity+++GO:0045236///CXCR chemokine receptor binding	GO:0001525///angiogenesis+++GO:0002237///response to molecule of bacterial origin+++GO:0006935///chemotaxis+++GO:0006952///defense response+++GO:0006954///inflammatory response+++GO:0006955///immune response+++GO:0007050///cell cycle arrest+++GO:0007165///signal transduction+++GO:0007186///G protein-coupled receptor signaling pathway+++GO:0008285///negative regulation of cell proliferation+++GO:0…
3593	'IL12B'	mRNA	2.778265898	6.63E-186	31.38	4.856666667	04060///Cytokine-cytokine receptor interaction+++04620///Toll-like receptor signaling pathway+++04622///RIG-I-like receptor signaling pathway+++04625///C-type lectin receptor signaling pathway+++04630///JAK-STAT signaling pathway+++04658///Th1 and Th2 cell differentiation+++04936///Alcoholic liver disease+++04940///Type I diabetes mellitus+++05133///Pertussis+++05134///Legionellosis+++05140///Lei…	GO:0005576///extracellular region+++GO:0005615///extracellular space+++GO:0005788///endoplasmic reticulum lumen+++GO:0005829///cytosol+++GO:0009897///external side of plasma membrane+++GO:0031906///late endosome lumen+++GO:0043235///receptor complex+++GO:0043514///interleukin-12 complex+++GO:0070743///interleukin-23 complex	GO:0004896///cytokine receptor activity+++GO:0005125///cytokine activity+++GO:0005143///interleukin-12 receptor binding+++GO:0005515///protein binding+++GO:0008083///growth factor activity+++GO:0019955///cytokine binding+++GO:0042164///interleukin-12 alpha subunit binding+++GO:0042802///identical protein binding+++GO:0044877///protein-containing complex binding+++GO:0045519///interleukin-23 recep…	GO:0001817///regulation of cytokine production+++GO:0001916///positive regulation of T cell mediated cytotoxicity+++GO:0002230///positive regulation of defense response to virus by host+++GO:0002323///natural killer cell activation involved in immune response+++GO:0002827///positive regulation of T-helper 1 type immune response+++GO:0002860///positive regulation of natural killer cell mediated cy…
3601	'IL15RA'	mRNA	1.184382727	6.81E-50	34.84666667	17.01	04060///Cytokine-cytokine receptor interaction+++04630///JAK-STAT signaling pathway+++04672///Intestinal immune network for IgA production+++05166///Human T-cell leukemia virus 1 infection+++05200///Pathways in cancer	GO:0000139///Golgi membrane+++GO:0005615///extracellular space+++GO:0005768///endosome+++GO:0005789///endoplasmic reticulum membrane+++GO:0005886///plasma membrane+++GO:0009986///cell surface+++GO:0016021///integral component of membrane+++GO:0030659///cytoplasmic vesicle membrane+++GO:0031965///nuclear membrane	GO:0004896///cytokine receptor activity+++GO:0005515///protein binding+++GO:0019901///protein kinase binding+++GO:0042010///interleukin-15 receptor activity	GO:0032825///positive regulation of natural killer cell differentiation+++GO:0035723///interleukin-15-mediated signaling pathway+++GO:0050766///positive regulation of phagocytosis
3620	'IDO1'	mRNA	1.182396675	5.43E-285	939.6666667	439.9066667	00380///Tryptophan metabolism+++01240///Biosynthesis of cofactors+++05143///African trypanosomiasis	GO:0005737///cytoplasm+++GO:0005829///cytosol+++GO:0030485///smooth muscle contractile fiber+++GO:0032421///stereocilium bundle	GO:0004833///tryptophan 2,3-dioxygenase activity+++GO:0009055///electron transfer activity+++GO:0020037///heme binding+++GO:0033754///indoleamine 2,3-dioxygenase activity+++GO:0046872///metal ion binding	GO:0002376///immune system process+++GO:0002666///positive regulation of T cell tolerance induction+++GO:0002678///positive regulation of chronic inflammatory response+++GO:0002830///positive regulation of type 2 immune response+++GO:0006569///tryptophan catabolic process+++GO:0006954///inflammatory response+++GO:0007565///female pregnancy+++GO:0019441///tryptophan catabolic process to kynurenine…
3656	'IRAK2'	mRNA	1.391449025	1.25E-180	84.63333333	34.23	04722///Neurotrophin signaling pathway+++05152///Tuberculosis	GO:0005634///nucleus+++GO:0005737///cytoplasm+++GO:0005829///cytosol+++GO:0005886///plasma membrane+++GO:0010008///endosome membrane	GO:0004672///protein kinase activity+++GO:0004674///protein serine/threonine kinase activity+++GO:0005515///protein binding+++GO:0005524///ATP binding+++GO:0042803///protein homodimerization activity+++GO:0046982///protein heterodimerization activity	GO:0000187///activation of MAPK activity+++GO:0001959///regulation of cytokine-mediated signaling pathway+++GO:0002224///toll-like receptor signaling pathway+++GO:0002755///MyD88-dependent toll-like receptor signaling pathway+++GO:0006468///protein phosphorylation+++GO:0006954///inflammatory response+++GO:0007249///I-kappaB kinase/NF-kappaB signaling+++GO:0007254///JNK cascade+++GO:0019221///cyto…
3659	'IRF1'	mRNA	1.117472791	4.83E-75	26.35666667	12.95333333	04625///C-type lectin receptor signaling pathway+++04668///TNF signaling pathway+++04917///Prolactin signaling pathway+++05133///Pertussis+++05165///Human papillomavirus infection	GO:0000785///chromatin+++GO:0005634///nucleus+++GO:0005654///nucleoplasm+++GO:0005737///cytoplasm+++GO:0005829///cytosol	GO:0000976///transcription regulatory region sequence-specific DNA binding+++GO:0000978///RNA polymerase II proximal promoter sequence-specific DNA binding+++GO:0000981///DNA-binding transcription factor activity, RNA polymerase II-specific+++GO:0001228///DNA-binding transcription activator activity, RNA polymerase II-specific+++GO:0003677///DNA binding+++GO:0003700///DNA-binding transcription fa…	GO:0002376///immune system process+++GO:0002819///regulation of adaptive immune response+++GO:0006355///regulation of transcription, DNA-templated+++GO:0006357///regulation of transcription by RNA polymerase II+++GO:0006915///apoptotic process+++GO:0007050///cell cycle arrest+++GO:0007596///blood coagulation+++GO:0008285///negative regulation of cell proliferation+++GO:0010468///regulation of gen…
366	'AQP9'	mRNA	1.74863198	2.88E-92	21.35666667	6.73	04613///Neutrophil extracellular trap formation+++04976///Bile secretion	GO:0005886///plasma membrane+++GO:0005887///integral component of plasma membrane+++GO:0016021///integral component of membrane+++GO:0016323///basolateral plasma membrane+++GO:0043231///intracellular membrane-bounded organelle	GO:0005275///amine transmembrane transporter activity+++GO:0005345///purine nucleobase transmembrane transporter activity+++GO:0005350///pyrimidine nucleobase transmembrane transporter activity+++GO:0005372///water transmembrane transporter activity+++GO:0005515///protein binding+++GO:0015166///polyol transmembrane transporter activity+++GO:0015204///urea transmembrane transporter activity+++GO:0…	GO:0006833///water transport+++GO:0006863///purine nucleobase transport+++GO:0006970///response to osmotic stress+++GO:0007588///excretion+++GO:0010033///response to organic substance+++GO:0015722///canalicular bile acid transport+++GO:0015791///polyol transport+++GO:0015793///glycerol transport+++GO:0015837///amine transport+++GO:0015855///pyrimidine nucleobase transport+++GO:0030104///water hom…
3696	'ITGB8'	mRNA	1.954112826	5.48E-205	16.10333333	4.44	04151///PI3K-Akt signaling pathway+++04510///Focal adhesion+++04512///ECM-receptor interaction+++04514///Cell adhesion molecules+++04810///Regulation of actin cytoskeleton+++05165///Human papillomavirus infection+++05410///Hypertrophic cardiomyopathy+++05412///Arrhythmogenic right ventricular cardiomyopathy+++05414///Dilated cardiomyopathy	GO:0005886///plasma membrane+++GO:0005925///focal adhesion+++GO:0008305///integrin complex+++GO:0009986///cell surface+++GO:0016020///membrane+++GO:0016021///integral component of membrane+++GO:0034686///integrin alphav-beta8 complex+++GO:0070062///extracellular exosome	GO:0005102///signaling receptor binding+++GO:0005178///integrin binding+++GO:0038023///signaling receptor activity+++GO:1990430///extracellular matrix protein binding	GO:0001570///vasculogenesis+++GO:0001573///ganglioside metabolic process+++GO:0006955///immune response+++GO:0007155///cell adhesion+++GO:0007160///cell-matrix adhesion+++GO:0007179///transforming growth factor beta receptor signaling pathway+++GO:0007229///integrin-mediated signaling pathway+++GO:0009615///response to virus+++GO:0010628///positive regulation of gene expression+++GO:0010629///neg…
4049	'LTA'	mRNA	1.705718239	8.05E-17	7.61	2.516666667	04060///Cytokine-cytokine receptor interaction+++04061///Viral protein interaction with cytokine and cytokine receptor+++04064///NF-kappa B signaling pathway+++04668///TNF signaling pathway+++04940///Type I diabetes mellitus+++05166///Human T-cell leukemia virus 1 infection+++05168///Herpes simplex virus 1 infection	GO:0005615///extracellular space+++GO:0005886///plasma membrane+++GO:0016020///membrane	GO:0005102///signaling receptor binding+++GO:0005125///cytokine activity+++GO:0005164///tumor necrosis factor receptor binding+++GO:0005515///protein binding	GO:0001666///response to hypoxia+++GO:0002876///positive regulation of chronic inflammatory response to antigenic stimulus+++GO:0002925///positive regulation of humoral immune response mediated by circulating immunoglobulin+++GO:0006915///apoptotic process+++GO:0006955///immune response+++GO:0006959///humoral immune response+++GO:0007165///signal transduction+++GO:0007267///cell-cell signaling+++…
4064	'CD180'	mRNA	-1.195024354	5.74E-48	4.156666667	10.10333333		GO:0005615///extracellular space+++GO:0005886///plasma membrane+++GO:0016021///integral component of membrane+++GO:0031012///extracellular matrix	GO:0005515///protein binding	GO:0002322///B cell proliferation involved in immune response+++GO:0006954///inflammatory response+++GO:0031666///positive regulation of lipopolysaccharide-mediated signaling pathway+++GO:0045087///innate immune response+++GO:0071222///cellular response to lipopolysaccharide
414062	'CCL3L3'	mRNA	1.759737725	2.78E-162	1378.79	435.1433333	04060///Cytokine-cytokine receptor interaction+++04061///Viral protein interaction with cytokine and cytokine receptor+++04062///Chemokine signaling pathway+++04620///Toll-like receptor signaling pathway+++05142///Chagas disease+++05163///Human cytomegalovirus infection+++05323///Rheumatoid arthritis+++05417///Lipid and atherosclerosis	GO:0005576///extracellular region+++GO:0005615///extracellular space	GO:0005515///protein binding+++GO:0008009///chemokine activity+++GO:0048020///CCR chemokine receptor binding	GO:0002548///monocyte chemotaxis+++GO:0006954///inflammatory response+++GO:0007186///G protein-coupled receptor signaling pathway+++GO:0008285///negative regulation of cell proliferation+++GO:0019221///cytokine-mediated signaling pathway+++GO:0030593///neutrophil chemotaxis+++GO:0043547///positive regulation of GTPase activity+++GO:0048247///lymphocyte chemotaxis+++GO:0070098///chemokine-mediated…
440695	'ETV3L'	mRNA	1.026194352	2.66E-24	18.94666667	9.89		GO:0005634///nucleus	GO:0000981///DNA-binding transcription factor activity, RNA polymerase II-specific+++GO:0005515///protein binding+++GO:0043565///sequence-specific DNA binding	GO:0006357///regulation of transcription by RNA polymerase II+++GO:0030154///cell differentiation
4651	'MYO10'	mRNA	1.046184326	2.41E-45	7.346666667	3.683333333	04666///Fc gamma R-mediated phagocytosis+++05130///Pathogenic Escherichia coli infection	GO:0001726///ruffle+++GO:0005730///nucleolus+++GO:0005737///cytoplasm+++GO:0005829///cytosol+++GO:0005856///cytoskeleton+++GO:0005886///plasma membrane+++GO:0005938///cell cortex+++GO:0016020///membrane+++GO:0016459///myosin complex+++GO:0030027///lamellipodium+++GO:0030175///filopodium+++GO:0031527///filopodium membrane+++GO:0032433///filopodium tip+++GO:0042995///cell projection+++GO:0043005///…	GO:0000146///microfilament motor activity+++GO:0000166///nucleotide binding+++GO:0003774///motor activity+++GO:0003779///actin binding+++GO:0005515///protein binding+++GO:0005516///calmodulin binding+++GO:0005524///ATP binding+++GO:0005547///phosphatidylinositol-3,4,5-trisphosphate binding+++GO:0030507///spectrin binding+++GO:0030898///actin-dependent ATPase activity+++GO:0051015///actin filament…	GO:0007165///signal transduction+++GO:0008360///regulation of cell shape+++GO:0022409///positive regulation of cell-cell adhesion+++GO:0030705///cytoskeleton-dependent intracellular transport+++GO:0038096///Fc-gamma receptor signaling pathway involved in phagocytosis+++GO:0051489///regulation of filopodium assembly
467	'ATF3'	mRNA	1.230458132	2.82E-144	92.01333333	41.67666667		GO:0000785///chromatin+++GO:0005634///nucleus+++GO:0005654///nucleoplasm+++GO:0005730///nucleolus+++GO:1990622///CHOP-ATF3 complex	GO:0000976///transcription regulatory region sequence-specific DNA binding+++GO:0000977///RNA polymerase II regulatory region sequence-specific DNA binding+++GO:0000978///RNA polymerase II proximal promoter sequence-specific DNA binding+++GO:0000981///DNA-binding transcription factor activity, RNA polymerase II-specific+++GO:0001227///DNA-binding transcription repressor activity, RNA polymerase I…	GO:0000122///negative regulation of transcription by RNA polymerase II+++GO:0006094///gluconeogenesis+++GO:0006355///regulation of transcription, DNA-templated+++GO:0006357///regulation of transcription by RNA polymerase II+++GO:0008284///positive regulation of cell proliferation+++GO:0010628///positive regulation of gene expression+++GO:0010999///regulation of eIF2 alpha phosphorylation by heme+…
490	'ATP2B1'	mRNA	1.073369522	1.53E-125	51.53333333	25.93333333	04020///Calcium signaling pathway+++04022///cGMP-PKG signaling pathway+++04024///cAMP signaling pathway+++04261///Adrenergic signaling in cardiomyocytes+++04925///Aldosterone synthesis and secretion+++04961///Endocrine and other factor-regulated calcium reabsorption+++04970///Salivary secretion+++04972///Pancreatic secretion+++04978///Mineral absorption	GO:0001772///immunological synapse+++GO:0005654///nucleoplasm+++GO:0005886///plasma membrane+++GO:0005887///integral component of plasma membrane+++GO:0009898///cytoplasmic side of plasma membrane+++GO:0016020///membrane+++GO:0016021///integral component of membrane+++GO:0016323///basolateral plasma membrane+++GO:0016324///apical plasma membrane+++GO:0016328///lateral plasma membrane+++GO:0030285…	GO:0005388///calcium-transporting ATPase activity+++GO:0005515///protein binding+++GO:0005516///calmodulin binding+++GO:0005524///ATP binding+++GO:0015085///calcium ion transmembrane transporter activity+++GO:0016887///ATPase activity+++GO:0019829///cation-transporting ATPase activity+++GO:0030165///PDZ domain binding+++GO:0046872///metal ion binding+++GO:1905056///calcium-transporting ATPase act…	GO:0001818///negative regulation of cytokine production+++GO:0003056///regulation of vascular smooth muscle contraction+++GO:0003407///neural retina development+++GO:0006874///cellular calcium ion homeostasis+++GO:0007420///brain development+++GO:0007568///aging+++GO:0008217///regulation of blood pressure+++GO:0009409///response to cold+++GO:0030501///positive regulation of bone mineralization+++…
5027	'P2RX7'	mRNA	1.25559333	9.09E-125	40.62666667	18.06666667	04020///Calcium signaling pathway+++04080///Neuroactive ligand-receptor interaction+++04621///NOD-like receptor signaling pathway	GO:0005639///integral component of nuclear inner membrane+++GO:0005737///cytoplasm+++GO:0005886///plasma membrane+++GO:0005887///integral component of plasma membrane+++GO:0016020///membrane+++GO:0016021///integral component of membrane+++GO:0032059///bleb+++GO:0098794///postsynapse	GO:0001530///lipopolysaccharide binding+++GO:0001614///purinergic nucleotide receptor activity+++GO:0004931///extracellularly ATP-gated cation channel activity+++GO:0005102///signaling receptor binding+++GO:0005216///ion channel activity+++GO:0005515///protein binding+++GO:0005524///ATP binding+++GO:0042802///identical protein binding	GO:0002028///regulation of sodium ion transport+++GO:0002931///response to ischemia+++GO:0006811///ion transport+++GO:0007166///cell surface receptor signaling pathway+++GO:0007596///blood coagulation+++GO:0010524///positive regulation of calcium ion transport into cytosol+++GO:0010628///positive regulation of gene expression+++GO:0017121///phospholipid scrambling+++GO:0019233///sensory perceptio…
50486	'G0S2'	mRNA	1.627108368	1.06E-43	44.44	15.35		GO:0005739///mitochondrion+++GO:0005811///lipid droplet	GO:0003674///molecular_function+++GO:0005515///protein binding	GO:0019222///regulation of metabolic process+++GO:0097191///extrinsic apoptotic signaling pathway+++GO:0120162///positive regulation of cold-induced thermogenesis+++GO:2001238///positive regulation of extrinsic apoptotic signaling pathway
5142	'PDE4B'	mRNA	1.049106289	8.25E-48	21.34333333	10.79333333	00230///Purine metabolism+++04024///cAMP signaling pathway+++04928///Parathyroid hormone synthesis, secretion and action+++05032///Morphine addiction	GO:0000930///gamma-tubulin complex+++GO:0005634///nucleus+++GO:0005813///centrosome+++GO:0005829///cytosol+++GO:0005891///voltage-gated calcium channel complex+++GO:0008021///synaptic vesicle+++GO:0014069///postsynaptic density+++GO:0016020///membrane+++GO:0030018///Z disc+++GO:0043197///dendritic spine+++GO:0048471///perinuclear region of cytoplasm+++GO:0060076///excitatory synapse+++GO:0071944/…	GO:0004114///3',5'-cyclic-nucleotide phosphodiesterase activity+++GO:0004115///3',5'-cyclic-AMP phosphodiesterase activity+++GO:0008081///phosphoric diester hydrolase activity+++GO:0016787///hydrolase activity+++GO:0030552///cAMP binding+++GO:0043015///gamma-tubulin binding+++GO:0044325///ion channel binding+++GO:0046872///metal ion binding	GO:0001780///neutrophil homeostasis+++GO:0006198///cAMP catabolic process+++GO:0007165///signal transduction+++GO:0030593///neutrophil chemotaxis+++GO:0032729///positive regulation of interferon-gamma production+++GO:0032743///positive regulation of interleukin-2 production+++GO:0035690///cellular response to drug+++GO:0050852///T cell receptor signaling pathway+++GO:0050900///leukocyte migration…
51561	'IL23A'	mRNA	2.655865937	6.00E-37	75.77	12.80333333	04060///Cytokine-cytokine receptor interaction+++04625///C-type lectin receptor signaling pathway+++04630///JAK-STAT signaling pathway+++04659///Th17 cell differentiation+++05133///Pertussis+++05152///Tuberculosis+++05200///Pathways in cancer+++05321///Inflammatory bowel disease+++05323///Rheumatoid arthritis	GO:0005576///extracellular region+++GO:0005615///extracellular space+++GO:0005788///endoplasmic reticulum lumen+++GO:0070743///interleukin-23 complex	GO:0005125///cytokine activity+++GO:0005515///protein binding+++GO:0045519///interleukin-23 receptor binding	GO:0001916///positive regulation of T cell mediated cytotoxicity+++GO:0002230///positive regulation of defense response to virus by host+++GO:0002376///immune system process+++GO:0002827///positive regulation of T-helper 1 type immune response+++GO:0006954///inflammatory response+++GO:0006955///immune response+++GO:0007165///signal transduction+++GO:0010536///positive regulation of activation of …
51765	'STK26'	mRNA	1.124337458	2.14E-77	36.89333333	17.98		GO:0000139///Golgi membrane+++GO:0005737///cytoplasm+++GO:0005794///Golgi apparatus+++GO:0005798///Golgi-associated vesicle+++GO:0005829///cytosol+++GO:0012506///vesicle membrane+++GO:0016020///membrane+++GO:0016324///apical plasma membrane+++GO:0048471///perinuclear region of cytoplasm+++GO:0070062///extracellular exosome+++GO:0071944///cell periphery	GO:0000287///magnesium ion binding+++GO:0004672///protein kinase activity+++GO:0004674///protein serine/threonine kinase activity+++GO:0005515///protein binding+++GO:0005524///ATP binding+++GO:0042802///identical protein binding+++GO:0042803///protein homodimerization activity	GO:0006468///protein phosphorylation+++GO:0006915///apoptotic process+++GO:0009267///cellular response to starvation+++GO:0030033///microvillus assembly+++GO:0030336///negative regulation of cell migration+++GO:0042542///response to hydrogen peroxide+++GO:0042981///regulation of apoptotic process+++GO:0046777///protein autophosphorylation+++GO:1903205///regulation of hydrogen peroxide-induced cel…
5270	'SERPINE2'	mRNA	1.217401721	2.57E-52	38.05333333	17.44666667		GO:0005576///extracellular region+++GO:0005615///extracellular space+++GO:0005829///cytosol+++GO:0031091///platelet alpha granule+++GO:0031232///extrinsic component of external side of plasma membrane+++GO:0031594///neuromuscular junction+++GO:0062023///collagen-containing extracellular matrix+++GO:1903561///extracellular vesicle	GO:0004867///serine-type endopeptidase inhibitor activity+++GO:0005102///signaling receptor binding+++GO:0005515///protein binding+++GO:0005539///glycosaminoglycan binding+++GO:0008201///heparin binding	GO:0007596///blood coagulation+++GO:0008285///negative regulation of cell proliferation+++GO:0010757///negative regulation of plasminogen activation+++GO:0010766///negative regulation of sodium ion transport+++GO:0010951///negative regulation of endopeptidase activity+++GO:0010955///negative regulation of protein processing+++GO:0014067///negative regulation of phosphatidylinositol 3-kinase signa…
5328	'PLAU'	mRNA	1.017487768	9.90E-120	107.8233333	56.50666667	04064///NF-kappa B signaling pathway+++04610///Complement and coagulation cascades+++05202///Transcriptional misregulation in cancer+++05205///Proteoglycans in cancer+++05206///MicroRNAs in cancer+++05215///Prostate cancer	GO:0005576///extracellular region+++GO:0005615///extracellular space+++GO:0005886///plasma membrane+++GO:0005925///focal adhesion+++GO:0009986///cell surface+++GO:0035579///specific granule membrane+++GO:0070062///extracellular exosome+++GO:0070821///tertiary granule membrane	GO:0004252///serine-type endopeptidase activity+++GO:0005515///protein binding+++GO:0008233///peptidase activity+++GO:0008236///serine-type peptidase activity+++GO:0016301///kinase activity+++GO:0016787///hydrolase activity	GO:0001666///response to hypoxia+++GO:0006508///proteolysis+++GO:0006935///chemotaxis+++GO:0007165///signal transduction+++GO:0007596///blood coagulation+++GO:0007599///hemostasis+++GO:0010469///regulation of signaling receptor activity+++GO:0014909///smooth muscle cell migration+++GO:0014910///regulation of smooth muscle cell migration+++GO:0030335///positive regulation of cell migration+++GO:00…
5330	'PLCB2'	mRNA	-1.160008578	4.30E-68	7.99	18.85666667	00562///Inositol phosphate metabolism+++04015///Rap1 signaling pathway+++04020///Calcium signaling pathway+++04022///cGMP-PKG signaling pathway+++04062///Chemokine signaling pathway+++04070///Phosphatidylinositol signaling system+++04071///Sphingolipid signaling pathway+++04072///Phospholipase D signaling pathway+++04261///Adrenergic signaling in cardiomyocytes+++04270///Vascular smooth muscle co…	GO:0005829///cytosol	GO:0004435///phosphatidylinositol phospholipase C activity+++GO:0004629///phospholipase C activity+++GO:0005509///calcium ion binding+++GO:0005515///protein binding	GO:0006644///phospholipid metabolic process+++GO:0007186///G protein-coupled receptor signaling pathway+++GO:0007202///activation of phospholipase C activity+++GO:0007223///Wnt signaling pathway, calcium modulating pathway+++GO:0016042///lipid catabolic process+++GO:0035556///intracellular signal transduction+++GO:0043647///inositol phosphate metabolic process+++GO:0046488///phosphatidylinositol …
54541	'DDIT4'	mRNA	1.174389146	4.06E-67	59.45666667	28	04140///Autophagy - animal+++04150///mTOR signaling pathway+++04151///PI3K-Akt signaling pathway+++05206///MicroRNAs in cancer	GO:0005737///cytoplasm+++GO:0005739///mitochondrion+++GO:0005829///cytosol	GO:0005515///protein binding+++GO:0071889///14-3-3 protein binding	GO:0001666///response to hypoxia+++GO:0001764///neuron migration+++GO:0006915///apoptotic process+++GO:0007420///brain development+++GO:0009968///negative regulation of signal transduction+++GO:0010801///negative regulation of peptidyl-threonine phosphorylation+++GO:0030182///neuron differentiation+++GO:0032006///regulation of TOR signaling+++GO:0032007///negative regulation of TOR signaling+++GO…
54567	'DLL4'	mRNA	1.246018726	8.07E-40	85.18666667	38.10666667	01522///Endocrine resistance+++04330///Notch signaling pathway+++04658///Th1 and Th2 cell differentiation+++05200///Pathways in cancer+++05207///Chemical carcinogenesis - receptor activation+++05224///Breast cancer	GO:0005886///plasma membrane+++GO:0016021///integral component of membrane	GO:0005112///Notch binding+++GO:0005509///calcium ion binding+++GO:0005515///protein binding	GO:0000122///negative regulation of transcription by RNA polymerase II+++GO:0001525///angiogenesis+++GO:0001569///branching involved in blood vessel morphogenesis+++GO:0001974///blood vessel remodeling+++GO:0003180///aortic valve morphogenesis+++GO:0003208///cardiac ventricle morphogenesis+++GO:0003209///cardiac atrium morphogenesis+++GO:0003222///ventricular trabecula myocardium morphogenesis+++…
55323	'LARP6'	mRNA	1.102814115	4.43E-08	3.48	3.266666667		GO:0005634///nucleus+++GO:0005737///cytoplasm+++GO:0005844///polysome+++GO:1990904///ribonucleoprotein complex	GO:0003676///nucleic acid binding+++GO:0003723///RNA binding+++GO:0003729///mRNA binding+++GO:0005515///protein binding+++GO:0017022///myosin binding+++GO:0035613///RNA stem-loop binding+++GO:0048027///mRNA 5'-UTR binding+++GO:1990825///sequence-specific mRNA binding	GO:0006396///RNA processing+++GO:0006417///regulation of translation+++GO:0032967///positive regulation of collagen biosynthetic process+++GO:0045727///positive regulation of translation+++GO:1902416///positive regulation of mRNA binding
55332	'DRAM1'	mRNA	1.115290408	1.11E-210	109.4566667	53.65333333		GO:0005737///cytoplasm+++GO:0005764///lysosome+++GO:0005765///lysosomal membrane+++GO:0016020///membrane+++GO:0016021///integral component of membrane	GO:0005515///protein binding	GO:0006914///autophagy+++GO:0006915///apoptotic process+++GO:0010506///regulation of autophagy
55924	'INKA2'	mRNA	-1.206183129	1.24E-15	1.013333333	2.483333333		GO:0005634///nucleus+++GO:0005654///nucleoplasm	GO:0019901///protein kinase binding+++GO:0030291///protein serine/threonine kinase inhibitor activity	GO:0043086///negative regulation of catalytic activity
56944	'OLFML3'	mRNA	-1.007211367	3.15E-04	1.476666667	3.15		GO:0005576///extracellular region+++GO:1903561///extracellular vesicle		GO:0007275///multicellular organism development
57413	'TMIGD3'	mRNA	-1.144145228	7.80E-11	6.11	14.12		GO:0005886///plasma membrane+++GO:0005887///integral component of plasma membrane+++GO:0016020///membrane+++GO:0016021///integral component of membrane	GO:0004888///transmembrane signaling receptor activity	GO:0006954///inflammatory response+++GO:0007165///signal transduction+++GO:0007190///activation of adenylate cyclase activity+++GO:0008016///regulation of heart contraction+++GO:0008285///negative regulation of cell proliferation+++GO:0009611///response to wounding+++GO:0030336///negative regulation of cell migration+++GO:0032088///negative regulation of NF-kappaB transcription factor activity
5743	'PTGS2'	mRNA	2.087812854	5.44E-45	16.91333333	4.22	00590///Arachidonic acid metabolism+++04064///NF-kappa B signaling pathway+++04370///VEGF signaling pathway+++04625///C-type lectin receptor signaling pathway+++04657///IL-17 signaling pathway+++04668///TNF signaling pathway+++04723///Retrograde endocannabinoid signaling+++04726///Serotonergic synapse+++04913///Ovarian steroidogenesis+++04921///Oxytocin signaling pathway+++04923///Regulation of l…	GO:0005637///nuclear inner membrane+++GO:0005640///nuclear outer membrane+++GO:0005737///cytoplasm+++GO:0005783///endoplasmic reticulum+++GO:0005788///endoplasmic reticulum lumen+++GO:0005789///endoplasmic reticulum membrane+++GO:0005901///caveola+++GO:0032991///protein-containing complex+++GO:0043005///neuron projection	GO:0004601///peroxidase activity+++GO:0004666///prostaglandin-endoperoxide synthase activity+++GO:0005515///protein binding+++GO:0016491///oxidoreductase activity+++GO:0016702///oxidoreductase activity, acting on single donors with incorporation of molecular oxygen, incorporation of two atoms of oxygen+++GO:0019899///enzyme binding+++GO:0020037///heme binding+++GO:0042803///protein homodimerizati…	GO:0001516///prostaglandin biosynthetic process+++GO:0001525///angiogenesis+++GO:0006954///inflammatory response+++GO:0006979///response to oxidative stress+++GO:0007566///embryo implantation+++GO:0007568///aging+++GO:0007612///learning+++GO:0007613///memory+++GO:0008217///regulation of blood pressure+++GO:0008285///negative regulation of cell proliferation+++GO:0009410///response to xenobiotic s…
57530	'CGN'	mRNA	1.026216352	1.88E-08	2.143333333	1.113333333	04530///Tight junction	GO:0005886///plasma membrane+++GO:0005923///bicellular tight junction+++GO:0016459///myosin complex+++GO:0030054///cell junction	GO:0003779///actin binding+++GO:0005515///protein binding+++GO:0045296///cadherin binding	GO:0007179///transforming growth factor beta receptor signaling pathway+++GO:0008150///biological_process
57655	'GRAMD1A'	mRNA	1.12022346	2.78E-91	63.29	30.97		GO:0005776///autophagosome+++GO:0005783///endoplasmic reticulum+++GO:0005789///endoplasmic reticulum membrane+++GO:0005829///cytosol+++GO:0005886///plasma membrane+++GO:0016020///membrane+++GO:0016021///integral component of membrane+++GO:0031227///intrinsic component of endoplasmic reticulum membrane+++GO:0031234///extrinsic component of cytoplasmic side of plasma membrane+++GO:0031410///cytopla…	GO:0005515///protein binding+++GO:0008289///lipid binding+++GO:0015485///cholesterol binding+++GO:0120020///intermembrane cholesterol transfer activity	GO:0006869///lipid transport+++GO:0006914///autophagy+++GO:0015918///sterol transport+++GO:0071397///cellular response to cholesterol+++GO:0120009///intermembrane lipid transfer
57801	'HES4'	mRNA	1.190703792	1.55E-08	11.71333333	5.486666667	05165///Human papillomavirus infection	GO:0000785///chromatin+++GO:0005634///nucleus	GO:0000978///RNA polymerase II proximal promoter sequence-specific DNA binding+++GO:0000981///DNA-binding transcription factor activity, RNA polymerase II-specific+++GO:0003677///DNA binding+++GO:0005515///protein binding+++GO:0008134///transcription factor binding+++GO:0046983///protein dimerization activity	GO:0006355///regulation of transcription, DNA-templated+++GO:0006357///regulation of transcription by RNA polymerase II+++GO:0007399///nervous system development+++GO:0009952///anterior/posterior pattern specification+++GO:0030154///cell differentiation
5796	'PTPRK'	mRNA	1.056186561	1.73E-68	18.25666667	9.313333333		GO:0005886///plasma membrane+++GO:0005887///integral component of plasma membrane+++GO:0005911///cell-cell junction+++GO:0005912///adherens junction+++GO:0009986///cell surface+++GO:0016020///membrane+++GO:0016021///integral component of membrane+++GO:0030054///cell junction+++GO:0031256///leading edge membrane+++GO:0043231///intracellular membrane-bounded organelle	GO:0004721///phosphoprotein phosphatase activity+++GO:0004725///protein tyrosine phosphatase activity+++GO:0005001///transmembrane receptor protein tyrosine phosphatase activity+++GO:0005515///protein binding+++GO:0008013///beta-catenin binding+++GO:0016787///hydrolase activity+++GO:0016791///phosphatase activity+++GO:0019901///protein kinase binding+++GO:0045295///gamma-catenin binding	GO:0006470///protein dephosphorylation+++GO:0007155///cell adhesion+++GO:0007165///signal transduction+++GO:0007179///transforming growth factor beta receptor signaling pathway+++GO:0008285///negative regulation of cell proliferation+++GO:0010839///negative regulation of keratinocyte proliferation+++GO:0016311///dephosphorylation+++GO:0016477///cell migration+++GO:0030217///T cell differentiation…
58476	'TP53INP2'	mRNA	1.206957739	6.81E-89	24.67333333	11.27333333	04140///Autophagy - animal	GO:0005634///nucleus+++GO:0005776///autophagosome+++GO:0005783///endoplasmic reticulum+++GO:0005789///endoplasmic reticulum membrane+++GO:0005829///cytosol+++GO:0016020///membrane+++GO:0016021///integral component of membrane+++GO:0016605///PML body+++GO:0031410///cytoplasmic vesicle+++GO:0042765///GPI-anchor transamidase complex	GO:0005515///protein binding+++GO:0043130///ubiquitin binding	GO:0000045///autophagosome assembly+++GO:0001649///osteoblast differentiation+++GO:0001894///tissue homeostasis+++GO:0006506///GPI anchor biosynthetic process+++GO:0006511///ubiquitin-dependent protein catabolic process+++GO:0010508///positive regulation of autophagy+++GO:0016255///attachment of GPI anchor to protein+++GO:0045893///positive regulation of transcription, DNA-templated+++GO:1903828/…
597	'BCL2A1'	mRNA	1.245319039	1.00E-119	236.53	106.9866667	04064///NF-kappa B signaling pathway+++04210///Apoptosis+++05202///Transcriptional misregulation in cancer+++05221///Acute myeloid leukemia	GO:0005737///cytoplasm+++GO:0005741///mitochondrial outer membrane	GO:0005515///protein binding+++GO:0042803///protein homodimerization activity+++GO:0044877///protein-containing complex binding+++GO:0046982///protein heterodimerization activity+++GO:0051400///BH domain binding	GO:0006915///apoptotic process+++GO:0007568///aging+++GO:0008630///intrinsic apoptotic signaling pathway in response to DNA damage+++GO:0021987///cerebral cortex development+++GO:0042981///regulation of apoptotic process+++GO:0043066///negative regulation of apoptotic process+++GO:0097192///extrinsic apoptotic signaling pathway in absence of ligand
6035	'RNASE1'	mRNA	-1.014477273	2.44E-07	7.033333333	15.24666667		GO:0005576///extracellular region+++GO:0070062///extracellular exosome	GO:0003676///nucleic acid binding+++GO:0004518///nuclease activity+++GO:0004519///endonuclease activity+++GO:0004522///ribonuclease A activity+++GO:0004540///ribonuclease activity+++GO:0005515///protein binding+++GO:0016787///hydrolase activity+++GO:0016829///lyase activity	GO:0051607///defense response to virus+++GO:0090501///RNA phosphodiester bond hydrolysis+++GO:0090502///RNA phosphodiester bond hydrolysis, endonucleolytic
6348	'CCL3'	mRNA	1.343203516	0	1976.79	832.5933333	04060///Cytokine-cytokine receptor interaction+++04061///Viral protein interaction with cytokine and cytokine receptor+++04062///Chemokine signaling pathway+++04620///Toll-like receptor signaling pathway+++05142///Chagas disease+++05163///Human cytomegalovirus infection+++05323///Rheumatoid arthritis+++05417///Lipid and atherosclerosis	GO:0005576///extracellular region+++GO:0005615///extracellular space+++GO:0005737///cytoplasm+++GO:0005829///cytosol	GO:0004672///protein kinase activity+++GO:0004698///calcium-dependent protein kinase C activity+++GO:0005515///protein binding+++GO:0008009///chemokine activity+++GO:0016004///phospholipase activator activity+++GO:0016301///kinase activity+++GO:0031726///CCR1 chemokine receptor binding+++GO:0031730///CCR5 chemokine receptor binding+++GO:0042056///chemoattractant activity+++GO:0042802///identical …	GO:0000165///MAPK cascade+++GO:0001649///osteoblast differentiation+++GO:0001775///cell activation+++GO:0002548///monocyte chemotaxis+++GO:0006468///protein phosphorylation+++GO:0006816///calcium ion transport+++GO:0006874///cellular calcium ion homeostasis+++GO:0006887///exocytosis+++GO:0006935///chemotaxis+++GO:0006954///inflammatory response+++GO:0006955///immune response+++GO:0007010///cytosk…
6349	'CCL3L1'	mRNA	1.853746796	8.57E-233	459.3866667	135.7966667	04060///Cytokine-cytokine receptor interaction+++04061///Viral protein interaction with cytokine and cytokine receptor+++04062///Chemokine signaling pathway+++04620///Toll-like receptor signaling pathway+++05142///Chagas disease+++05163///Human cytomegalovirus infection+++05323///Rheumatoid arthritis+++05417///Lipid and atherosclerosis	GO:0005576///extracellular region+++GO:0005615///extracellular space	GO:0005515///protein binding+++GO:0008009///chemokine activity+++GO:0048020///CCR chemokine receptor binding	GO:0002548///monocyte chemotaxis+++GO:0006954///inflammatory response+++GO:0007186///G protein-coupled receptor signaling pathway+++GO:0008285///negative regulation of cell proliferation+++GO:0019221///cytokine-mediated signaling pathway+++GO:0030593///neutrophil chemotaxis+++GO:0043547///positive regulation of GTPase activity+++GO:0048247///lymphocyte chemotaxis+++GO:0070098///chemokine-mediated…
6351	'CCL4'	mRNA	1.050595007	1.11E-263	3035.356667	1570.893333	04060///Cytokine-cytokine receptor interaction+++04061///Viral protein interaction with cytokine and cytokine receptor+++04062///Chemokine signaling pathway+++04064///NF-kappa B signaling pathway+++04620///Toll-like receptor signaling pathway+++04623///Cytosolic DNA-sensing pathway+++05163///Human cytomegalovirus infection	GO:0005576///extracellular region+++GO:0005615///extracellular space	GO:0005125///cytokine activity+++GO:0005515///protein binding+++GO:0008009///chemokine activity+++GO:0031726///CCR1 chemokine receptor binding+++GO:0031730///CCR5 chemokine receptor binding+++GO:0042802///identical protein binding+++GO:0048020///CCR chemokine receptor binding	GO:0002548///monocyte chemotaxis+++GO:0006935///chemotaxis+++GO:0006954///inflammatory response+++GO:0006955///immune response+++GO:0007155///cell adhesion+++GO:0007163///establishment or maintenance of cell polarity+++GO:0007165///signal transduction+++GO:0007186///G protein-coupled receptor signaling pathway+++GO:0007267///cell-cell signaling+++GO:0009615///response to virus+++GO:0009636///resp…
6355	'CCL8'	mRNA	1.075525772	1.74E-220	1030.27	521.9733333	04060///Cytokine-cytokine receptor interaction+++04061///Viral protein interaction with cytokine and cytokine receptor+++04062///Chemokine signaling pathway	GO:0005615///extracellular space	GO:0004672///protein kinase activity+++GO:0005515///protein binding+++GO:0008009///chemokine activity+++GO:0008201///heparin binding+++GO:0016004///phospholipase activator activity+++GO:0048020///CCR chemokine receptor binding	GO:0002548///monocyte chemotaxis+++GO:0002687///positive regulation of leukocyte migration+++GO:0006468///protein phosphorylation+++GO:0006816///calcium ion transport+++GO:0006874///cellular calcium ion homeostasis+++GO:0006887///exocytosis+++GO:0006935///chemotaxis+++GO:0006954///inflammatory response+++GO:0006955///immune response+++GO:0007165///signal transduction+++GO:0007186///G protein-coup…
6364	'CCL20'	mRNA	1.399624735	1.91E-36	204.8366667	82.89333333	04060///Cytokine-cytokine receptor interaction+++04061///Viral protein interaction with cytokine and cytokine receptor+++04062///Chemokine signaling pathway+++04657///IL-17 signaling pathway+++04668///TNF signaling pathway+++05323///Rheumatoid arthritis	GO:0005576///extracellular region+++GO:0005615///extracellular space	GO:0005515///protein binding+++GO:0008009///chemokine activity+++GO:0031731///CCR6 chemokine receptor binding+++GO:0048020///CCR chemokine receptor binding	GO:0002548///monocyte chemotaxis+++GO:0006935///chemotaxis+++GO:0006954///inflammatory response+++GO:0006955///immune response+++GO:0007165///signal transduction+++GO:0007186///G protein-coupled receptor signaling pathway+++GO:0007267///cell-cell signaling+++GO:0019221///cytokine-mediated signaling pathway+++GO:0030593///neutrophil chemotaxis+++GO:0031640///killing of cells of other organism+++GO…
6372	'CXCL6'	mRNA	1.016625593	3.74E-34	38.10666667	20.02666667	04060///Cytokine-cytokine receptor interaction+++04061///Viral protein interaction with cytokine and cytokine receptor+++04062///Chemokine signaling pathway+++04657///IL-17 signaling pathway+++04668///TNF signaling pathway+++05133///Pertussis+++05323///Rheumatoid arthritis	GO:0005576///extracellular region+++GO:0005615///extracellular space	GO:0005515///protein binding+++GO:0008009///chemokine activity+++GO:0008201///heparin binding+++GO:0045236///CXCR chemokine receptor binding	GO:0001776///leukocyte homeostasis+++GO:0006935///chemotaxis+++GO:0006954///inflammatory response+++GO:0007165///signal transduction+++GO:0007186///G protein-coupled receptor signaling pathway+++GO:0007267///cell-cell signaling+++GO:0030593///neutrophil chemotaxis+++GO:0032642///regulation of chemokine production+++GO:0042119///neutrophil activation+++GO:0042742///defense response to bacterium+++…
6504	'SLAMF1'	mRNA	1.046265338	8.84E-05	1.87	1.153333333	05162///Measles	GO:0005576///extracellular region+++GO:0005886///plasma membrane+++GO:0009897///external side of plasma membrane+++GO:0009986///cell surface+++GO:0016020///membrane+++GO:0016021///integral component of membrane+++GO:0045335///phagocytic vesicle+++GO:0070062///extracellular exosome	GO:0001618///virus receptor activity+++GO:0003823///antigen binding+++GO:0004888///transmembrane signaling receptor activity+++GO:0005515///protein binding+++GO:0038023///signaling receptor activity+++GO:0042169///SH2 domain binding+++GO:0042802///identical protein binding	GO:0001779///natural killer cell differentiation+++GO:0001787///natural killer cell proliferation+++GO:0002232///leukocyte chemotaxis involved in inflammatory response+++GO:0002250///adaptive immune response+++GO:0002277///myeloid dendritic cell activation involved in immune response+++GO:0002376///immune system process+++GO:0002725///negative regulation of T cell cytokine production+++GO:0006909…
6542	'SLC7A2'	mRNA	1.275567501	2.36E-50	6.313333333	2.763333333		GO:0005886///plasma membrane+++GO:0005887///integral component of plasma membrane+++GO:0016020///membrane+++GO:0016021///integral component of membrane+++GO:0030054///cell junction	GO:0000064///L-ornithine transmembrane transporter activity+++GO:0015171///amino acid transmembrane transporter activity+++GO:0015174///basic amino acid transmembrane transporter activity+++GO:0015179///L-amino acid transmembrane transporter activity+++GO:0015181///arginine transmembrane transporter activity+++GO:0015189///L-lysine transmembrane transporter activity+++GO:0022857///transmembrane t…	GO:0006865///amino acid transport+++GO:0015807///L-amino acid transport+++GO:0055085///transmembrane transport+++GO:0089718///amino acid import across plasma membrane+++GO:0097638///L-arginine import across plasma membrane+++GO:1902475///L-alpha-amino acid transmembrane transport+++GO:1903352///L-ornithine transmembrane transport+++GO:1903401///L-lysine transmembrane transport
65986	'ZBTB10'	mRNA	1.237491719	4.02E-121	15.92666667	7.16		GO:0005634///nucleus+++GO:0005654///nucleoplasm	GO:0000977///RNA polymerase II regulatory region sequence-specific DNA binding+++GO:0003677///DNA binding+++GO:0005515///protein binding+++GO:0046872///metal ion binding	GO:0006357///regulation of transcription by RNA polymerase II
6714	'SRC'	mRNA	1.195954935	8.69E-110	45.71666667	21.06	01521///EGFR tyrosine kinase inhibitor resistance+++01522///Endocrine resistance+++04012///ErbB signaling pathway+++04013///MAPK signaling pathway - fly+++04015///Rap1 signaling pathway+++04062///Chemokine signaling pathway+++04137///Mitophagy - animal+++04144///Endocytosis+++04360///Axon guidance+++04370///VEGF signaling pathway+++04510///Focal adhesion+++04520///Adherens junction+++04530///Tigh…	GO:0002102///podosome+++GO:0005654///nucleoplasm+++GO:0005737///cytoplasm+++GO:0005739///mitochondrion+++GO:0005743///mitochondrial inner membrane+++GO:0005764///lysosome+++GO:0005770///late endosome+++GO:0005829///cytosol+++GO:0005884///actin filament+++GO:0005886///plasma membrane+++GO:0005901///caveola+++GO:0005925///focal adhesion+++GO:0014069///postsynaptic density+++GO:0030054///cell juncti…	GO:0004672///protein kinase activity+++GO:0004713///protein tyrosine kinase activity+++GO:0004714///transmembrane receptor protein tyrosine kinase activity+++GO:0004715///non-membrane spanning protein tyrosine kinase activity+++GO:0005080///protein kinase C binding+++GO:0005102///signaling receptor binding+++GO:0005158///insulin receptor binding+++GO:0005178///integrin binding+++GO:0005515///prot…	GO:0001545///primary ovarian follicle growth+++GO:0001819///positive regulation of cytokine production+++GO:0002223///stimulatory C-type lectin receptor signaling pathway+++GO:0002862///negative regulation of inflammatory response to antigenic stimulus+++GO:0006468///protein phosphorylation+++GO:0007049///cell cycle+++GO:0007155///cell adhesion+++GO:0007165///signal transduction+++GO:0007169///tr…
7049	'TGFBR3'	mRNA	1.012535474	6.88E-16	3.49	1.846666667		GO:0005576///extracellular region+++GO:0005615///extracellular space+++GO:0005737///cytoplasm+++GO:0005887///integral component of plasma membrane+++GO:0009897///external side of plasma membrane+++GO:0009986///cell surface+++GO:0016021///integral component of membrane+++GO:0031012///extracellular matrix+++GO:0034673///inhibin-betaglycan-ActRII complex+++GO:0043235///receptor complex+++GO:0070062/…	GO:0005024///transforming growth factor beta-activated receptor activity+++GO:0005114///type II transforming growth factor beta receptor binding+++GO:0005160///transforming growth factor beta receptor binding+++GO:0005515///protein binding+++GO:0005539///glycosaminoglycan binding+++GO:0008201///heparin binding+++GO:0015026///coreceptor activity+++GO:0017134///fibroblast growth factor binding+++GO…	GO:0001525///angiogenesis+++GO:0001570///vasculogenesis+++GO:0001666///response to hypoxia+++GO:0001837///epithelial to mesenchymal transition+++GO:0001889///liver development+++GO:0003007///heart morphogenesis+++GO:0003150///muscular septum morphogenesis+++GO:0003151///outflow tract morphogenesis+++GO:0003223///ventricular compact myocardium morphogenesis+++GO:0006955///immune response+++GO:0007…
7124	'TNF'	mRNA	1.458096273	0	400.98	155.15	01523///Antifolate resistance+++04010///MAPK signaling pathway+++04060///Cytokine-cytokine receptor interaction+++04061///Viral protein interaction with cytokine and cytokine receptor+++04064///NF-kappa B signaling pathway+++04071///Sphingolipid signaling pathway+++04150///mTOR signaling pathway+++04210///Apoptosis+++04217///Necroptosis+++04350///TGF-beta signaling pathway+++04380///Osteoclast di…	GO:0001891///phagocytic cup+++GO:0005576///extracellular region+++GO:0005615///extracellular space+++GO:0005886///plasma membrane+++GO:0005887///integral component of plasma membrane+++GO:0009897///external side of plasma membrane+++GO:0009986///cell surface+++GO:0016020///membrane+++GO:0016021///integral component of membrane+++GO:0045121///membrane raft+++GO:0055037///recycling endosome	GO:0000976///transcription regulatory region sequence-specific DNA binding+++GO:0002020///protease binding+++GO:0005125///cytokine activity+++GO:0005164///tumor necrosis factor receptor binding+++GO:0005515///protein binding+++GO:0042802///identical protein binding	GO:0000122///negative regulation of transcription by RNA polymerase II+++GO:0000165///MAPK cascade+++GO:0000185///activation of MAPKKK activity+++GO:0000187///activation of MAPK activity+++GO:0001774///microglial cell activation+++GO:0001819///positive regulation of cytokine production+++GO:0001934///positive regulation of protein phosphorylation+++GO:0001937///negative regulation of endothelial …
7127	'TNFAIP2'	mRNA	1.425662994	0	352.6466667	139.5466667		GO:0000145///exocyst+++GO:0005615///extracellular space	GO:0000149///SNARE binding+++GO:0005515///protein binding	GO:0001525///angiogenesis+++GO:0006887///exocytosis+++GO:0030154///cell differentiation+++GO:0051601///exocyst localization
7130	'TNFAIP6'	mRNA	1.168221186	3.75E-150	270.79	128.09		GO:0005576///extracellular region+++GO:0005615///extracellular space+++GO:1904724///tertiary granule lumen+++GO:1904813///ficolin-1-rich granule lumen	GO:0005515///protein binding+++GO:0005540///hyaluronic acid binding	GO:0006954///inflammatory response+++GO:0007155///cell adhesion+++GO:0007165///signal transduction+++GO:0007267///cell-cell signaling+++GO:0030335///positive regulation of cell migration+++GO:0030728///ovulation+++GO:0043312///neutrophil degranulation+++GO:0050728///negative regulation of inflammatory response
716	'C1S'	mRNA	1.095944086	1.80E-09	3.906666667	1.96	04610///Complement and coagulation cascades+++05133///Pertussis+++05150///Staphylococcus aureus infection+++05171///Coronavirus disease - COVID-19+++05322///Systemic lupus erythematosus	GO:0005576///extracellular region+++GO:0005615///extracellular space+++GO:0072562///blood microparticle	GO:0004252///serine-type endopeptidase activity+++GO:0005509///calcium ion binding+++GO:0005515///protein binding+++GO:0008233///peptidase activity+++GO:0008236///serine-type peptidase activity+++GO:0016787///hydrolase activity+++GO:0042802///identical protein binding+++GO:0046872///metal ion binding	GO:0002376///immune system process+++GO:0006508///proteolysis+++GO:0006956///complement activation+++GO:0006958///complement activation, classical pathway+++GO:0030449///regulation of complement activation+++GO:0045087///innate immune response
7185	'TRAF1'	mRNA	1.275006651	6.70E-81	181.8333333	79.66666667	04064///NF-kappa B signaling pathway+++04210///Apoptosis+++04668///TNF signaling pathway+++05200///Pathways in cancer+++05202///Transcriptional misregulation in cancer+++05203///Viral carcinogenesis+++05222///Small cell lung cancer	GO:0005737///cytoplasm+++GO:0005829///cytosol+++GO:0009898///cytoplasmic side of plasma membrane+++GO:0098802///plasma membrane receptor complex	GO:0005164///tumor necrosis factor receptor binding+++GO:0005515///protein binding+++GO:0008270///zinc ion binding+++GO:0016301///kinase activity+++GO:0031625///ubiquitin protein ligase binding+++GO:0031996///thioesterase binding+++GO:0042802///identical protein binding	GO:0006915///apoptotic process+++GO:0010803///regulation of tumor necrosis factor-mediated signaling pathway+++GO:0016310///phosphorylation+++GO:0033209///tumor necrosis factor-mediated signaling pathway+++GO:0042981///regulation of apoptotic process+++GO:0043122///regulation of I-kappaB kinase/NF-kappaB signaling+++GO:0046330///positive regulation of JNK cascade+++GO:0051092///positive regulatio…
729230	'CCR2'	mRNA	-1.245729771	6.50E-31	3.63	9.073333333	04060///Cytokine-cytokine receptor interaction+++04061///Viral protein interaction with cytokine and cytokine receptor+++04062///Chemokine signaling pathway	GO:0005737///cytoplasm+++GO:0005829///cytosol+++GO:0005886///plasma membrane+++GO:0005887///integral component of plasma membrane+++GO:0009897///external side of plasma membrane+++GO:0016020///membrane+++GO:0016021///integral component of membrane+++GO:0030425///dendrite+++GO:0043025///neuronal cell body+++GO:0043204///perikaryon+++GO:0048471///perinuclear region of cytoplasm	GO:0004930///G protein-coupled receptor activity+++GO:0004950///chemokine receptor activity+++GO:0005515///protein binding+++GO:0016493///C-C chemokine receptor activity+++GO:0019957///C-C chemokine binding+++GO:0031727///CCR2 chemokine receptor binding+++GO:0035715///chemokine (C-C motif) ligand 2 binding+++GO:0035716///chemokine (C-C motif) ligand 12 binding+++GO:0035717///chemokine (C-C motif)…	GO:0001974///blood vessel remodeling+++GO:0002407///dendritic cell chemotaxis+++GO:0002548///monocyte chemotaxis+++GO:0002724///regulation of T cell cytokine production+++GO:0002827///positive regulation of T-helper 1 type immune response+++GO:0002829///negative regulation of type 2 immune response+++GO:0006874///cellular calcium ion homeostasis+++GO:0006935///chemotaxis+++GO:0006954///inflammato…
730249	'ACOD1'	mRNA	1.421266194	5.91E-10	3.623333333	1.43	00660///C5-Branched dibasic acid metabolism	GO:0005654///nucleoplasm+++GO:0005739///mitochondrion	GO:0004070///aspartate carbamoyltransferase activity+++GO:0016597///amino acid binding+++GO:0016740///transferase activity+++GO:0016743///carboxyl- or carbamoyltransferase activity+++GO:0047613///aconitate decarboxylase activity	GO:0002760///positive regulation of antimicrobial humoral response+++GO:0006207///'de novo' pyrimidine nucleobase biosynthetic process+++GO:0006221///pyrimidine nucleotide biosynthetic process+++GO:0006520///cellular amino acid metabolic process+++GO:0006952///defense response+++GO:0006954///inflammatory response+++GO:0007566///embryo implantation+++GO:0032088///negative regulation of NF-kappaB t…
731220	'RFX8'	mRNA	1.034410576	8.96E-14	8.87	4.793333333		GO:0000785///chromatin+++GO:0005634///nucleus	GO:0000978///RNA polymerase II proximal promoter sequence-specific DNA binding+++GO:0000981///DNA-binding transcription factor activity, RNA polymerase II-specific+++GO:0003677///DNA binding+++GO:0003700///DNA-binding transcription factor activity	GO:0006355///regulation of transcription, DNA-templated+++GO:0006357///regulation of transcription by RNA polymerase II
7424	'VEGFC'	mRNA	1.268781272	1.55E-32	13.64666667	6.016666667	04010///MAPK signaling pathway+++04014///Ras signaling pathway+++04015///Rap1 signaling pathway+++04020///Calcium signaling pathway+++04151///PI3K-Akt signaling pathway+++04510///Focal adhesion+++04668///TNF signaling pathway+++04926///Relaxin signaling pathway+++04933///AGE-RAGE signaling pathway in diabetic complications+++05200///Pathways in cancer	GO:0005576///extracellular region+++GO:0005615///extracellular space+++GO:0016020///membrane+++GO:0031093///platelet alpha granule lumen	GO:0005172///vascular endothelial growth factor receptor binding+++GO:0005515///protein binding+++GO:0008083///growth factor activity+++GO:0042056///chemoattractant activity+++GO:0043185///vascular endothelial growth factor receptor 3 binding	GO:0001666///response to hypoxia+++GO:0001934///positive regulation of protein phosphorylation+++GO:0001938///positive regulation of endothelial cell proliferation+++GO:0002040///sprouting angiogenesis+++GO:0002052///positive regulation of neuroblast proliferation+++GO:0002576///platelet degranulation+++GO:0006929///substrate-dependent cell migration+++GO:0007165///signal transduction+++GO:000828…
79094	'CHAC1'	mRNA	1.510413872	5.06E-59	37.39666667	13.95333333	00480///Glutathione metabolism	GO:0005737///cytoplasm+++GO:0005794///Golgi apparatus+++GO:0005802///trans-Golgi network+++GO:0005829///cytosol	GO:0003839///gamma-glutamylcyclotransferase activity+++GO:0005112///Notch binding+++GO:0005515///protein binding+++GO:0016829///lyase activity+++GO:0061928///glutathione specific gamma-glutamylcyclotransferase activity	GO:0006750///glutathione biosynthetic process+++GO:0006751///glutathione catabolic process+++GO:0006915///apoptotic process+++GO:0006986///response to unfolded protein+++GO:0007219///Notch signaling pathway+++GO:0007399///nervous system development+++GO:0010955///negative regulation of protein processing+++GO:0022008///neurogenesis+++GO:0045746///negative regulation of Notch signaling pathway+++G…
79365	'BHLHE41'	mRNA	1.469239286	1.58E-30	6.343333333	2.433333333	04710///Circadian rhythm	GO:0000785///chromatin+++GO:0005634///nucleus	GO:0000978///RNA polymerase II proximal promoter sequence-specific DNA binding+++GO:0000981///DNA-binding transcription factor activity, RNA polymerase II-specific+++GO:0001102///RNA polymerase II activating transcription factor binding+++GO:0001227///DNA-binding transcription repressor activity, RNA polymerase II-specific+++GO:0003677///DNA binding+++GO:0005515///protein binding+++GO:0042803///p…	GO:0000122///negative regulation of transcription by RNA polymerase II+++GO:0006355///regulation of transcription, DNA-templated+++GO:0006357///regulation of transcription by RNA polymerase II+++GO:0009952///anterior/posterior pattern specification+++GO:0010832///negative regulation of myotube differentiation+++GO:0010944///negative regulation of transcription by competitive promoter binding+++GO…
79870	'BAALC'	mRNA	1.260569907	1.37E-13	4.42	1.966666667		GO:0005654///nucleoplasm+++GO:0005737///cytoplasm+++GO:0005829///cytosol+++GO:0014069///postsynaptic density+++GO:0043005///neuron projection+++GO:0045121///membrane raft	GO:0005515///protein binding
79924	'ADM2'	mRNA	1.440527735	4.10E-18	2.866666667	1.13	04080///Neuroactive ligand-receptor interaction+++04270///Vascular smooth muscle contraction	GO:0005576///extracellular region	GO:0005179///hormone activity+++GO:0044877///protein-containing complex binding	GO:0001525///angiogenesis+++GO:0002862///negative regulation of inflammatory response to antigenic stimulus+++GO:0006468///protein phosphorylation+++GO:0007186///G protein-coupled receptor signaling pathway+++GO:0007189///adenylate cyclase-activating G protein-coupled receptor signaling pathway+++GO:0007586///digestion+++GO:0007631///feeding behavior+++GO:0010628///positive regulation of gene exp…
8013	'NR4A3'	mRNA	1.144052812	4.96E-35	6.75	3.22	05202///Transcriptional misregulation in cancer	GO:0000785///chromatin+++GO:0005634///nucleus+++GO:0005654///nucleoplasm+++GO:0005667///transcription factor complex+++GO:0016021///integral component of membrane	GO:0000978///RNA polymerase II proximal promoter sequence-specific DNA binding+++GO:0000981///DNA-binding transcription factor activity, RNA polymerase II-specific+++GO:0001228///DNA-binding transcription activator activity, RNA polymerase II-specific+++GO:0003677///DNA binding+++GO:0003700///DNA-binding transcription factor activity+++GO:0003707///steroid hormone receptor activity+++GO:0004879//…	GO:0000122///negative regulation of transcription by RNA polymerase II+++GO:0006355///regulation of transcription, DNA-templated+++GO:0006357///regulation of transcription by RNA polymerase II+++GO:0006367///transcription initiation from RNA polymerase II promoter+++GO:0007165///signal transduction+++GO:0007369///gastrulation+++GO:0009444///pyruvate oxidation+++GO:0010613///positive regulation of…
80820	'EEPD1'	mRNA	-1.019697365	2.40E-12	1.55	3.333333333		GO:0005886///plasma membrane+++GO:0046658///anchored component of plasma membrane	GO:0003677///DNA binding+++GO:0005515///protein binding	GO:0006281///DNA repair+++GO:0010875///positive regulation of cholesterol efflux+++GO:0030522///intracellular receptor signaling pathway
8140	'SLC7A5'	mRNA	1.061112931	1.14E-69	23.15666667	11.77333333	04150///mTOR signaling pathway+++05230///Central carbon metabolism in cancer	GO:0005765///lysosomal membrane+++GO:0005829///cytosol+++GO:0005886///plasma membrane+++GO:0009925///basal plasma membrane+++GO:0016020///membrane+++GO:0016021///integral component of membrane+++GO:0016323///basolateral plasma membrane+++GO:0016324///apical plasma membrane+++GO:0031528///microvillus membrane+++GO:0043231///intracellular membrane-bounded organelle+++GO:0070062///extracellular exos…	GO:0005515///protein binding+++GO:0015171///amino acid transmembrane transporter activity+++GO:0015173///aromatic amino acid transmembrane transporter activity+++GO:0015175///neutral amino acid transmembrane transporter activity+++GO:0015179///L-amino acid transmembrane transporter activity+++GO:0015190///L-leucine transmembrane transporter activity+++GO:0015196///L-tryptophan transmembrane trans…	GO:0002720///positive regulation of cytokine production involved in immune response+++GO:0003333///amino acid transmembrane transport+++GO:0010629///negative regulation of gene expression+++GO:0015804///neutral amino acid transport+++GO:0015823///phenylalanine transport+++GO:0032729///positive regulation of interferon-gamma production+++GO:0032740///positive regulation of interleukin-17 productio…
83667	'SESN2'	mRNA	1.264701185	3.38E-56	18.70666667	8.28	04115///p53 signaling pathway+++04150///mTOR signaling pathway+++04211///Longevity regulating pathway	GO:0005634///nucleus+++GO:0005737///cytoplasm+++GO:0005739///mitochondrion+++GO:0005829///cytosol+++GO:0031588///nucleotide-activated protein kinase complex+++GO:0031932///TORC2 complex+++GO:1990316///Atg1/ULK1 kinase complex	GO:0005092///GDP-dissociation inhibitor activity+++GO:0005515///protein binding+++GO:0016684///oxidoreductase activity, acting on peroxide as acceptor+++GO:0032542///sulfiredoxin activity+++GO:0044877///protein-containing complex binding+++GO:0070728///leucine binding	GO:0001932///regulation of protein phosphorylation+++GO:0006111///regulation of gluconeogenesis+++GO:0006635///fatty acid beta-oxidation+++GO:0009749///response to glucose+++GO:0016239///positive regulation of macroautophagy+++GO:0030308///negative regulation of cell growth+++GO:0030330///DNA damage response, signal transduction by p53 class mediator+++GO:0032042///mitochondrial DNA metabolic pro…
83690	'CRISPLD1'	mRNA	1.097407131	5.80E-26	7.926666667	3.943333333		GO:0005576///extracellular region+++GO:0005615///extracellular space+++GO:0070062///extracellular exosome	GO:0003674///molecular_function	GO:0060325///face morphogenesis
83856	'FSD1L'	mRNA	1.244652997	4.72E-72	9.456666667	4.24		GO:0005575///cellular_component+++GO:0016020///membrane+++GO:0016021///integral component of membrane	GO:0003674///molecular_function	GO:0008150///biological_process
8614	'STC2'	mRNA	1.578947464	1.98E-79	12.03666667	4.273333333		GO:0005576///extracellular region+++GO:0005615///extracellular space+++GO:0005783///endoplasmic reticulum+++GO:0005788///endoplasmic reticulum lumen+++GO:0048471///perinuclear region of cytoplasm	GO:0005179///hormone activity+++GO:0019899///enzyme binding+++GO:0020037///heme binding+++GO:0042803///protein homodimerization activity	GO:0006874///cellular calcium ion homeostasis+++GO:0007165///signal transduction+++GO:0007566///embryo implantation+++GO:0010629///negative regulation of gene expression+++GO:0033280///response to vitamin D+++GO:0043434///response to peptide hormone+++GO:0043687///post-translational protein modification+++GO:0044267///cellular protein metabolic process+++GO:0046697///decidualization+++GO:0046885/…
8651	'SOCS1'	mRNA	1.398911707	1.87E-08	5.786666667	2.333333333	04120///Ubiquitin mediated proteolysis+++04380///Osteoclast differentiation+++04630///JAK-STAT signaling pathway+++04910///Insulin signaling pathway+++04917///Prolactin signaling pathway+++04930///Type II diabetes mellitus+++04935///Growth hormone synthesis, secretion and action+++05145///Toxoplasmosis+++05206///MicroRNAs in cancer	GO:0005654///nucleoplasm+++GO:0005737///cytoplasm+++GO:0005829///cytosol+++GO:0005942///phosphatidylinositol 3-kinase complex+++GO:0031410///cytoplasmic vesicle+++GO:0036464///cytoplasmic ribonucleoprotein granule	GO:0004860///protein kinase inhibitor activity+++GO:0005159///insulin-like growth factor receptor binding+++GO:0005515///protein binding+++GO:0019210///kinase inhibitor activity+++GO:0019901///protein kinase binding+++GO:0046935///1-phosphatidylinositol-3-kinase regulator activity	GO:0001817///regulation of cytokine production+++GO:0001932///regulation of protein phosphorylation+++GO:0007259///JAK-STAT cascade+++GO:0010533///regulation of activation of Janus kinase activity+++GO:0016567///protein ubiquitination+++GO:0019221///cytokine-mediated signaling pathway+++GO:0035556///intracellular signal transduction+++GO:0038111///interleukin-7-mediated signaling pathway+++GO:004…
8710	'SERPINB7'	mRNA	1.469006077	5.29E-10	4.393333333	1.7		GO:0005615///extracellular space+++GO:0005737///cytoplasm	GO:0004867///serine-type endopeptidase inhibitor activity+++GO:0030414///peptidase inhibitor activity	GO:0010466///negative regulation of peptidase activity+++GO:0010951///negative regulation of endopeptidase activity+++GO:0032914///positive regulation of transforming growth factor beta1 production+++GO:0032967///positive regulation of collagen biosynthetic process+++GO:0072126///positive regulation of glomerular mesangial cell proliferation+++GO:0090362///positive regulation of platelet-derived …
8807	'IL18RAP'	mRNA	1.314131797	1.26E-09	3.056666667	1.236666667	04060///Cytokine-cytokine receptor interaction+++04061///Viral protein interaction with cytokine and cytokine receptor+++05321///Inflammatory bowel disease	GO:0005886///plasma membrane+++GO:0045092///interleukin-18 receptor complex	GO:0005515///protein binding+++GO:0042008///interleukin-18 receptor activity+++GO:0050135///NAD(P)+ nucleosidase activity+++GO:0061809///NAD+ nucleotidase, cyclic ADP-ribose generating	GO:0006954///inflammatory response+++GO:0006955///immune response+++GO:0008283///cell proliferation+++GO:0035655///interleukin-18-mediated signaling pathway+++GO:0042119///neutrophil activation+++GO:0045954///positive regulation of natural killer cell mediated cytotoxicity+++GO:0051092///positive regulation of NF-kappaB transcription factor activity+++GO:0070301///cellular response to hydrogen pe…
8843	'HCAR3'	mRNA	1.120642265	3.65E-08	4.21	2.056666667	04024///cAMP signaling pathway	GO:0005886///plasma membrane+++GO:0005887///integral component of plasma membrane+++GO:0030054///cell junction	GO:0004930///G protein-coupled receptor activity	GO:0007186///G protein-coupled receptor signaling pathway
8870	'IER3'	mRNA	1.385693662	1.06E-104	142.24	57.92666667		GO:0005575///cellular_component+++GO:0005634///nucleus+++GO:0005829///cytosol+++GO:0016020///membrane+++GO:0016021///integral component of membrane	GO:0003674///molecular_function+++GO:0005515///protein binding	GO:0006915///apoptotic process+++GO:0009653///anatomical structure morphogenesis+++GO:0014066///regulation of phosphatidylinositol 3-kinase signaling+++GO:0043066///negative regulation of apoptotic process+++GO:2001020///regulation of response to DNA damage stimulus
89796	'NAV1'	mRNA	1.101910611	6.60E-36	3.316666667	1.633333333		GO:0005737///cytoplasm+++GO:0005874///microtubule+++GO:0015630///microtubule cytoskeleton+++GO:0043194///axon initial segment	GO:0005515///protein binding	GO:0001578///microtubule bundle formation+++GO:0001764///neuron migration+++GO:0007399///nervous system development+++GO:0022008///neurogenesis
9034	'CCRL2'	mRNA	1.376232655	2.15E-54	30.08666667	12.26333333		GO:0005737///cytoplasm+++GO:0005886///plasma membrane+++GO:0005887///integral component of plasma membrane+++GO:0009897///external side of plasma membrane+++GO:0016021///integral component of membrane	GO:0004950///chemokine receptor activity+++GO:0005515///protein binding+++GO:0016493///C-C chemokine receptor activity+++GO:0019957///C-C chemokine binding+++GO:0042379///chemokine receptor binding+++GO:0048020///CCR chemokine receptor binding	GO:0006935///chemotaxis+++GO:0006954///inflammatory response+++GO:0006955///immune response+++GO:0007186///G protein-coupled receptor signaling pathway+++GO:0007204///positive regulation of cytosolic calcium ion concentration+++GO:0019722///calcium-mediated signaling+++GO:0060326///cell chemotaxis+++GO:0070098///chemokine-mediated signaling pathway
9242	'MSC'	mRNA	1.227704249	1.28E-141	87.05	39.48		GO:0000785///chromatin+++GO:0005634///nucleus+++GO:0005654///nucleoplasm	GO:0000977///RNA polymerase II regulatory region sequence-specific DNA binding+++GO:0000978///RNA polymerase II proximal promoter sequence-specific DNA binding+++GO:0000981///DNA-binding transcription factor activity, RNA polymerase II-specific+++GO:0001227///DNA-binding transcription repressor activity, RNA polymerase II-specific+++GO:0003700///DNA-binding transcription factor activity+++GO:0005…	GO:0000122///negative regulation of transcription by RNA polymerase II+++GO:0003161///cardiac conduction system development+++GO:0006355///regulation of transcription, DNA-templated+++GO:0006357///regulation of transcription by RNA polymerase II+++GO:0007519///skeletal muscle tissue development+++GO:0014707///branchiomeric skeletal muscle development+++GO:0032502///developmental process+++GO:0060…
9308	'CD83'	mRNA	1.282582696	2.80E-286	198.9866667	86.85666667		GO:0005886///plasma membrane+++GO:0005887///integral component of plasma membrane+++GO:0009897///external side of plasma membrane+++GO:0016020///membrane+++GO:0016021///integral component of membrane	GO:0005515///protein binding	GO:0006952///defense response+++GO:0006959///humoral immune response+++GO:0007165///signal transduction+++GO:0014070///response to organic cyclic compound+++GO:0032713///negative regulation of interleukin-4 production+++GO:0032733///positive regulation of interleukin-10 production+++GO:0032743///positive regulation of interleukin-2 production+++GO:0043372///positive regulation of CD4-positive, al…
93082	'NEURL3'	mRNA	1.313914315	1.87E-27	21.47333333	9.12			GO:0046872///metal ion binding+++GO:0061630///ubiquitin protein ligase activity	GO:0016567///protein ubiquitination
941	'CD80'	mRNA	1.113145499	5.86E-114	74.84666667	36.73333333	04514///Cell adhesion molecules+++04620///Toll-like receptor signaling pathway+++04672///Intestinal immune network for IgA production+++04940///Type I diabetes mellitus+++05320///Autoimmune thyroid disease+++05322///Systemic lupus erythematosus+++05323///Rheumatoid arthritis+++05330///Allograft rejection+++05332///Graft-versus-host disease+++05416///Viral myocarditis	GO:0005886///plasma membrane+++GO:0009897///external side of plasma membrane+++GO:0009986///cell surface+++GO:0016021///integral component of membrane+++GO:0098636///protein complex involved in cell adhesion	GO:0001618///virus receptor activity+++GO:0005515///protein binding+++GO:0015026///coreceptor activity	GO:0006955///immune response+++GO:0007166///cell surface receptor signaling pathway+++GO:0009967///positive regulation of signal transduction+++GO:0019221///cytokine-mediated signaling pathway+++GO:0031295///T cell costimulation+++GO:0032725///positive regulation of granulocyte macrophage colony-stimulating factor production+++GO:0032743///positive regulation of interleukin-2 production+++GO:0035…
9476	'NAPSA'	mRNA	-1.037368122	2.95E-11	6.423333333	14.01666667	04142///Lysosome	GO:0005615///extracellular space+++GO:0005764///lysosome+++GO:0016020///membrane+++GO:0070062///extracellular exosome+++GO:0097208///alveolar lamellar body+++GO:0097486///multivesicular body lumen	GO:0004175///endopeptidase activity+++GO:0004190///aspartic-type endopeptidase activity+++GO:0005515///protein binding+++GO:0008233///peptidase activity	GO:0006508///proteolysis+++GO:0006886///intracellular protein transport+++GO:0015031///protein transport+++GO:0033619///membrane protein proteolysis+++GO:0043129///surfactant homeostasis+++GO:0044267///cellular protein metabolic process
9560	'CCL4L2'	mRNA	1.448135291	0	3230.483333	1242.533333	04060///Cytokine-cytokine receptor interaction+++04061///Viral protein interaction with cytokine and cytokine receptor+++04062///Chemokine signaling pathway+++04064///NF-kappa B signaling pathway+++04620///Toll-like receptor signaling pathway+++04623///Cytosolic DNA-sensing pathway+++05163///Human cytomegalovirus infection	GO:0005615///extracellular space	GO:0008009///chemokine activity+++GO:0048020///CCR chemokine receptor binding	GO:0002548///monocyte chemotaxis+++GO:0006954///inflammatory response+++GO:0007186///G protein-coupled receptor signaling pathway+++GO:0030593///neutrophil chemotaxis+++GO:0043547///positive regulation of GTPase activity+++GO:0048245///eosinophil chemotaxis+++GO:0048247///lymphocyte chemotaxis+++GO:0070098///chemokine-mediated signaling pathway+++GO:0070374///positive regulation of ERK1 and ERK2 …
958	'CD40'	mRNA	1.044315279	2.53E-164	357.6066667	183.6533333	04060///Cytokine-cytokine receptor interaction+++04064///NF-kappa B signaling pathway+++04514///Cell adhesion molecules+++04620///Toll-like receptor signaling pathway+++04672///Intestinal immune network for IgA production+++05144///Malaria+++05145///Toxoplasmosis+++05166///Human T-cell leukemia virus 1 infection+++05169///Epstein-Barr virus infection+++05202///Transcriptional misregulation in can…	GO:0005615///extracellular space+++GO:0005737///cytoplasm+++GO:0005886///plasma membrane+++GO:0005887///integral component of plasma membrane+++GO:0009897///external side of plasma membrane+++GO:0009986///cell surface+++GO:0016021///integral component of membrane+++GO:0035631///CD40 receptor complex+++GO:0043025///neuronal cell body+++GO:0043196///varicosity+++GO:0043231///intracellular membrane-…	GO:0003823///antigen binding+++GO:0005515///protein binding+++GO:0019899///enzyme binding+++GO:0019904///protein domain specific binding+++GO:0031625///ubiquitin protein ligase binding+++GO:0038023///signaling receptor activity	GO:0001934///positive regulation of protein phosphorylation+++GO:0002768///immune response-regulating cell surface receptor signaling pathway+++GO:0006874///cellular calcium ion homeostasis+++GO:0006954///inflammatory response+++GO:0019724///B cell mediated immunity+++GO:0023035///CD40 signaling pathway+++GO:0030168///platelet activation+++GO:0030890///positive regulation of B cell proliferation+…
962	'CD48'	mRNA	1.014225828	4.25E-72	129.5666667	68.40333333	04650///Natural killer cell mediated cytotoxicity	GO:0005886///plasma membrane+++GO:0009897///external side of plasma membrane+++GO:0016020///membrane+++GO:0016021///integral component of membrane+++GO:0031225///anchored component of membrane+++GO:0031226///intrinsic component of plasma membrane+++GO:0045121///membrane raft+++GO:0070062///extracellular exosome	GO:0003823///antigen binding+++GO:0005515///protein binding+++GO:0038023///signaling receptor activity	GO:0002819///regulation of adaptive immune response+++GO:0006952///defense response+++GO:0042110///T cell activation+++GO:0050900///leukocyte migration
9659	'PDE4DIP'	mRNA	1.023957618	3.14E-88	41.42666667	20.96333333		GO:0005634///nucleus+++GO:0005737///cytoplasm+++GO:0005794///Golgi apparatus+++GO:0005813///centrosome+++GO:0005815///microtubule organizing center+++GO:0030016///myofibril	GO:0005515///protein binding+++GO:0019899///enzyme binding+++GO:0060090///molecular adaptor activity	GO:0030953///astral microtubule organization+++GO:0034622///cellular protein-containing complex assembly+++GO:0090063///positive regulation of microtubule nucleation+++GO:1903358///regulation of Golgi organization
9945	'GFPT2'	mRNA	1.20005211	4.68E-15	4.746666667	2.19	00250///Alanine, aspartate and glutamate metabolism+++00520///Amino sugar and nucleotide sugar metabolism+++01250///Biosynthesis of nucleotide sugars+++04931///Insulin resistance+++05415///Diabetic cardiomyopathy	GO:0005829///cytosol	GO:0004360///glutamine-fructose-6-phosphate transaminase (isomerizing) activity+++GO:0005515///protein binding+++GO:0008483///transaminase activity+++GO:0016740///transferase activity+++GO:0097367///carbohydrate derivative binding	GO:0006002///fructose 6-phosphate metabolic process+++GO:0006047///UDP-N-acetylglucosamine metabolic process+++GO:0006048///UDP-N-acetylglucosamine biosynthetic process+++GO:0006112///energy reserve metabolic process+++GO:0006487///protein N-linked glycosylation+++GO:0006541///glutamine metabolic process+++GO:1901135///carbohydrate derivative metabolic process+++GO:1901137///carbohydrate derivati…
9953	'HS3ST3B1'	mRNA	1.178282126	2.34E-67	13.30666667	6.246666667	00534///Glycosaminoglycan biosynthesis - heparan sulfate / heparin	GO:0000139///Golgi membrane+++GO:0005794///Golgi apparatus+++GO:0005887///integral component of plasma membrane+++GO:0016020///membrane+++GO:0016021///integral component of membrane	GO:0008146///sulfotransferase activity+++GO:0008467///[heparan sulfate]-glucosamine 3-sulfotransferase 1 activity+++GO:0016740///transferase activity+++GO:0033872///[heparan sulfate]-glucosamine 3-sulfotransferase 3 activity	GO:0006024///glycosaminoglycan biosynthetic process+++GO:0006477///protein sulfation+++GO:0015012///heparan sulfate proteoglycan biosynthetic process+++GO:0015015///heparan sulfate proteoglycan biosynthetic process, enzymatic modification
